# Supplementary material for: Patent Human Infections with the Whipworm, Trichuris trichiura, Are Not Associated with Alterations in the Faecal Microbiota
Source: PLoS One. 2013 Oct 4;8(10):e76573. doi: 10.1371/journal.pone.0076573 (PMC3790696; doi:10.1371/journal.pone.0076573)
Supplement: Table S1 — Barcode and primer details for each sample. (XLSX) [file pone.0076573.s001.xlsx]

## Sheet: Sheet1
Table S1 - Barcode and primer details for each sample.
Sample ID	Barcode	Barcode ID	Oligo ID	Sample Group*	Treatment	A Primer Name	A Primer	B Primer name	B Primer
M.7.15.B	AACGCACGCTAG	GolayBarcode1	C_M_7_15_B	C	Before	926R-GB1	CCATCTCATCCCTGCGTGTCTCCGACTCAGAACGCACGCTAGCCGTCAATTCMTTTRAGT	454-338F	CCTATCCCCTGTGTGCCTTGGCAGTCTCAGACTCCTACGGGAGGCAGCAG
M.6.21.B	AACTCGTCGATG	GolayBarcode2	C_M_6_21_B	C	Before	926R-GB2	CCATCTCATCCCTGCGTGTCTCCGACTCAGAACTCGTCGATGCCGTCAATTCMTTTRAGT	454-338F	CCTATCCCCTGTGTGCCTTGGCAGTCTCAGACTCCTACGGGAGGCAGCAG
M.7.6.A	AACTGTGCGTAC	GolayBarcode3	C_M_7_6_A	C	Before	926R-GB3	CCATCTCATCCCTGCGTGTCTCCGACTCAGAACTGTGCGTACCCGTCAATTCMTTTRAGT	454-338F	CCTATCCCCTGTGTGCCTTGGCAGTCTCAGACTCCTACGGGAGGCAGCAG
M.6.10.B	AAGAGATGTCGA	GolayBarcode4	C_M_6_10_B	C	Before	926R-GB4	CCATCTCATCCCTGCGTGTCTCCGACTCAGAAGAGATGTCGACCGTCAATTCMTTTRAGT	454-338F	CCTATCCCCTGTGTGCCTTGGCAGTCTCAGACTCCTACGGGAGGCAGCAG
M.7.21.B	AAGCTGCAGTCG	GolayBarcode5	C_M_7_21_B	C	Before	926R-GB5	CCATCTCATCCCTGCGTGTCTCCGACTCAGAAGCTGCAGTCGCCGTCAATTCMTTTRAGT	454-338F	CCTATCCCCTGTGTGCCTTGGCAGTCTCAGACTCCTACGGGAGGCAGCAG
M.6.13.B	AATCAGTCTCGT	GolayBarcode6	C_M_6_13_B	C	Before	926R-GB6	CCATCTCATCCCTGCGTGTCTCCGACTCAGAATCAGTCTCGTCCGTCAATTCMTTTRAGT	454-338F	CCTATCCCCTGTGTGCCTTGGCAGTCTCAGACTCCTACGGGAGGCAGCAG
M.7.3.A	AATCGTGACTCG	GolayBarcode7	C_M_7_3_A	C	Before	926R-GB7	CCATCTCATCCCTGCGTGTCTCCGACTCAGAATCGTGACTCGCCGTCAATTCMTTTRAGT	454-338F	CCTATCCCCTGTGTGCCTTGGCAGTCTCAGACTCCTACGGGAGGCAGCAG
M.6.27.B	ACACACTATGGC	GolayBarcode8	C_M_6_27_B	C	Before	926R-GB8	CCATCTCATCCCTGCGTGTCTCCGACTCAGACACACTATGGCCCGTCAATTCMTTTRAGT	454-338F	CCTATCCCCTGTGTGCCTTGGCAGTCTCAGACTCCTACGGGAGGCAGCAG
M.7.17.A	ACACATGTCTAC	GolayBarcode9	C_M_7_17_A	C	Before	926R-GB9	CCATCTCATCCCTGCGTGTCTCCGACTCAGACACATGTCTACCCGTCAATTCMTTTRAGT	454-338F	CCTATCCCCTGTGTGCCTTGGCAGTCTCAGACTCCTACGGGAGGCAGCAG
M.6.4.B	ACACGAGCCACA	GolayBarcode10	C_M_6_4_B	C	Before	926R-GB10	CCATCTCATCCCTGCGTGTCTCCGACTCAGACACGAGCCACACCGTCAATTCMTTTRAGT	454-338F	CCTATCCCCTGTGTGCCTTGGCAGTCTCAGACTCCTACGGGAGGCAGCAG
M.6.6.B	ACACGGTGTCTA	GolayBarcode11	C_M_6_6_B	C	Before	926R-GB11	CCATCTCATCCCTGCGTGTCTCCGACTCAGACACGGTGTCTACCGTCAATTCMTTTRAGT	454-338F	CCTATCCCCTGTGTGCCTTGGCAGTCTCAGACTCCTACGGGAGGCAGCAG
M.7.9.B	ACACTAGATCCG	GolayBarcode12	C_M_7_9_B	C	Before	926R-GB12	CCATCTCATCCCTGCGTGTCTCCGACTCAGACACTAGATCCGCCGTCAATTCMTTTRAGT	454-338F	CCTATCCCCTGTGTGCCTTGGCAGTCTCAGACTCCTACGGGAGGCAGCAG
M.5.11.C	ACACTGTTCATG	GolayBarcode13	C_M_5_11_C	C	Before	926R-GB13	CCATCTCATCCCTGCGTGTCTCCGACTCAGACACTGTTCATGCCGTCAATTCMTTTRAGT	454-338F	CCTATCCCCTGTGTGCCTTGGCAGTCTCAGACTCCTACGGGAGGCAGCAG
Ps.5.3	ACAGACCACTCA	GolayBarcode14	D_Ps_5_3	D	Before	926R-GB14	CCATCTCATCCCTGCGTGTCTCCGACTCAGACAGACCACTCACCGTCAATTCMTTTRAGT	454-338F	CCTATCCCCTGTGTGCCTTGGCAGTCTCAGACTCCTACGGGAGGCAGCAG
M.6.9.B	ACAGAGTCGGCT	GolayBarcode15	C_M_6_9_B	C	Before	926R-GB15	CCATCTCATCCCTGCGTGTCTCCGACTCAGACAGAGTCGGCTCCGTCAATTCMTTTRAGT	454-338F	CCTATCCCCTGTGTGCCTTGGCAGTCTCAGACTCCTACGGGAGGCAGCAG
M.7.13.A	ACAGCAGTGGTC	GolayBarcode16	C_M_7_13_A	C	Before	926R-GB16	CCATCTCATCCCTGCGTGTCTCCGACTCAGACAGCAGTGGTCCCGTCAATTCMTTTRAGT	454-338F	CCTATCCCCTGTGTGCCTTGGCAGTCTCAGACTCCTACGGGAGGCAGCAG
M.3.21.C	ACAGCTAGCTTG	GolayBarcode17	C_M_3_21_C	C	Before	926R-GB17	CCATCTCATCCCTGCGTGTCTCCGACTCAGACAGCTAGCTTGCCGTCAATTCMTTTRAGT	454-338F	CCTATCCCCTGTGTGCCTTGGCAGTCTCAGACTCCTACGGGAGGCAGCAG
M.7.21.A	ACAGTGCTTCAT	GolayBarcode18	C_M_7_21_A	C	Before	926R-GB18	CCATCTCATCCCTGCGTGTCTCCGACTCAGACAGTGCTTCATCCGTCAATTCMTTTRAGT	454-338F	CCTATCCCCTGTGTGCCTTGGCAGTCTCAGACTCCTACGGGAGGCAGCAG
M.7.5.A	ACAGTTGCGCGA	GolayBarcode19	C_M_7_5_A	C	Before	926R-GB19	CCATCTCATCCCTGCGTGTCTCCGACTCAGACAGTTGCGCGACCGTCAATTCMTTTRAGT	454-338F	CCTATCCCCTGTGTGCCTTGGCAGTCTCAGACTCCTACGGGAGGCAGCAG
M.5.3.B	ACATCACTTAGC	GolayBarcode20	C_M_5_3_B	C	Before	926R-GB20	CCATCTCATCCCTGCGTGTCTCCGACTCAGACATCACTTAGCCCGTCAATTCMTTTRAGT	454-338F	CCTATCCCCTGTGTGCCTTGGCAGTCTCAGACTCCTACGGGAGGCAGCAG
M.7.4.A	ACATGATCGTTC	GolayBarcode21	C_M_7_4_A	C	Before	926R-GB21	CCATCTCATCCCTGCGTGTCTCCGACTCAGACATGATCGTTCCCGTCAATTCMTTTRAGT	454-338F	CCTATCCCCTGTGTGCCTTGGCAGTCTCAGACTCCTACGGGAGGCAGCAG
M.5.13.C	ACATGTCACGTG	GolayBarcode22	C_M_5_13_C	C	Before	926R-GB22	CCATCTCATCCCTGCGTGTCTCCGACTCAGACATGTCACGTGCCGTCAATTCMTTTRAGT	454-338F	CCTATCCCCTGTGTGCCTTGGCAGTCTCAGACTCCTACGGGAGGCAGCAG
Ps.7.8	ACATTCAGCGCA	GolayBarcode23	D_Ps_7_8	D	Before	926R-GB23	CCATCTCATCCCTGCGTGTCTCCGACTCAGACATTCAGCGCACCGTCAATTCMTTTRAGT	454-338F	CCTATCCCCTGTGTGCCTTGGCAGTCTCAGACTCCTACGGGAGGCAGCAG
Ps.8.2	ACCACATACATC	GolayBarcode24	D_Ps_8_2	D	Before	926R-GB24	CCATCTCATCCCTGCGTGTCTCCGACTCAGACCACATACATCCCGTCAATTCMTTTRAGT	454-338F	CCTATCCCCTGTGTGCCTTGGCAGTCTCAGACTCCTACGGGAGGCAGCAG
Ps.7.3	ACCAGACGATGC	GolayBarcode25	D_Ps_7_3	D	Before	926R-GB25	CCATCTCATCCCTGCGTGTCTCCGACTCAGACCAGACGATGCCCGTCAATTCMTTTRAGT	454-338F	CCTATCCCCTGTGTGCCTTGGCAGTCTCAGACTCCTACGGGAGGCAGCAG
Ps. 3.1	ACCAGCGACTAG	GolayBarcode26	A_Ps_ 3_1	A	Before	926R-GB26	CCATCTCATCCCTGCGTGTCTCCGACTCAGACCAGCGACTAGCCGTCAATTCMTTTRAGT	454-338F	CCTATCCCCTGTGTGCCTTGGCAGTCTCAGACTCCTACGGGAGGCAGCAG
Ps.6.4	ACCGCAGAGTCA	GolayBarcode27	D_Ps_6_4	D	Before	926R-GB27	CCATCTCATCCCTGCGTGTCTCCGACTCAGACCGCAGAGTCACCGTCAATTCMTTTRAGT	454-338F	CCTATCCCCTGTGTGCCTTGGCAGTCTCAGACTCCTACGGGAGGCAGCAG
Ps.6.2	ACCTCGATCAGA	GolayBarcode28	D_Ps_6_2	D	Before	926R-GB28	CCATCTCATCCCTGCGTGTCTCCGACTCAGACCTCGATCAGACCGTCAATTCMTTTRAGT	454-338F	CCTATCCCCTGTGTGCCTTGGCAGTCTCAGACTCCTACGGGAGGCAGCAG
T.3.2	ACCTGTCTCTCT	GolayBarcode29	B_T_3_2	B	Before	926R-GB29	CCATCTCATCCCTGCGTGTCTCCGACTCAGACCTGTCTCTCTCCGTCAATTCMTTTRAGT	454-338F	CCTATCCCCTGTGTGCCTTGGCAGTCTCAGACTCCTACGGGAGGCAGCAG
T.5.11	ACGACGTCTTAG	GolayBarcode30	B_T_5_11	B	Before	926R-GB30	CCATCTCATCCCTGCGTGTCTCCGACTCAGACGACGTCTTAGCCGTCAATTCMTTTRAGT	454-338F	CCTATCCCCTGTGTGCCTTGGCAGTCTCAGACTCCTACGGGAGGCAGCAG
T.3.30	ACGAGTGCTATC	GolayBarcode31	B_T_3_30	B	Before	926R-GB31	CCATCTCATCCCTGCGTGTCTCCGACTCAGACGAGTGCTATCCCGTCAATTCMTTTRAGT	454-338F	CCTATCCCCTGTGTGCCTTGGCAGTCTCAGACTCCTACGGGAGGCAGCAG
T.3.29	ACGATGCGACCA	GolayBarcode32	B_T_3_29	B	Before	926R-GB32	CCATCTCATCCCTGCGTGTCTCCGACTCAGACGATGCGACCACCGTCAATTCMTTTRAGT	454-338F	CCTATCCCCTGTGTGCCTTGGCAGTCTCAGACTCCTACGGGAGGCAGCAG
T.3.31	ACGCAACTGCTA	GolayBarcode33	B_T_3_31	B	Before	926R-GB33	CCATCTCATCCCTGCGTGTCTCCGACTCAGACGCAACTGCTACCGTCAATTCMTTTRAGT	454-338F	CCTATCCCCTGTGTGCCTTGGCAGTCTCAGACTCCTACGGGAGGCAGCAG
T.3.26	ACGCGATACTGG	GolayBarcode34	B_T_3_26	B	Before	926R-GB34	CCATCTCATCCCTGCGTGTCTCCGACTCAGACGCGATACTGGCCGTCAATTCMTTTRAGT	454-338F	CCTATCCCCTGTGTGCCTTGGCAGTCTCAGACTCCTACGGGAGGCAGCAG
T.3.19	ACGCGCAGATAC	GolayBarcode35	B_T_3_19	B	Before	926R-GB35	CCATCTCATCCCTGCGTGTCTCCGACTCAGACGCGCAGATACCCGTCAATTCMTTTRAGT	454-338F	CCTATCCCCTGTGTGCCTTGGCAGTCTCAGACTCCTACGGGAGGCAGCAG
T.4.21	ACGCTATCTGGA	GolayBarcode36	B_T_4_21	B	Before	926R-GB36	CCATCTCATCCCTGCGTGTCTCCGACTCAGACGCTATCTGGACCGTCAATTCMTTTRAGT	454-338F	CCTATCCCCTGTGTGCCTTGGCAGTCTCAGACTCCTACGGGAGGCAGCAG
T.4.19	ACGCTCATGGAT	GolayBarcode37	B_T_4_19	B	Before	926R-GB37	CCATCTCATCCCTGCGTGTCTCCGACTCAGACGCTCATGGATCCGTCAATTCMTTTRAGT	454-338F	CCTATCCCCTGTGTGCCTTGGCAGTCTCAGACTCCTACGGGAGGCAGCAG
T.5.25	ACGGATCGTCAG	GolayBarcode38	B_T_5_25	B	Before	926R-GB38	CCATCTCATCCCTGCGTGTCTCCGACTCAGACGGATCGTCAGCCGTCAATTCMTTTRAGT	454-338F	CCTATCCCCTGTGTGCCTTGGCAGTCTCAGACTCCTACGGGAGGCAGCAG
P.5.1	ACGGTGAGTGTC	GolayBarcode39	B_P_5_1	B	Before	926R-GB39	CCATCTCATCCCTGCGTGTCTCCGACTCAGACGGTGAGTGTCCCGTCAATTCMTTTRAGT	454-338F	CCTATCCCCTGTGTGCCTTGGCAGTCTCAGACTCCTACGGGAGGCAGCAG
P3.15	ACGTACTCAGTG	GolayBarcode40	B_P3_15	B	Before	926R-GB40	CCATCTCATCCCTGCGTGTCTCCGACTCAGACGTACTCAGTGCCGTCAATTCMTTTRAGT	454-338F	CCTATCCCCTGTGTGCCTTGGCAGTCTCAGACTCCTACGGGAGGCAGCAG
T.6.1	ACGTCTGTAGCA	GolayBarcode41	B_T_6_1	B	Before	926R-GB41	CCATCTCATCCCTGCGTGTCTCCGACTCAGACGTCTGTAGCACCGTCAATTCMTTTRAGT	454-338F	CCTATCCCCTGTGTGCCTTGGCAGTCTCAGACTCCTACGGGAGGCAGCAG
T.6.17	ACGTGAGAGAAT	GolayBarcode42	B_T_6_17	B	Before	926R-GB42	CCATCTCATCCCTGCGTGTCTCCGACTCAGACGTGAGAGAATCCGTCAATTCMTTTRAGT	454-338F	CCTATCCCCTGTGTGCCTTGGCAGTCTCAGACTCCTACGGGAGGCAGCAG
T.8.24	ACGTGCCGTAGA	GolayBarcode43	B_T_8_24	B	Before	926R-GB43	CCATCTCATCCCTGCGTGTCTCCGACTCAGACGTGCCGTAGACCGTCAATTCMTTTRAGT	454-338F	CCTATCCCCTGTGTGCCTTGGCAGTCTCAGACTCCTACGGGAGGCAGCAG
T.7.12	ACGTTAGCACAC	GolayBarcode44	B_T_7_12	B	Before	926R-GB44	CCATCTCATCCCTGCGTGTCTCCGACTCAGACGTTAGCACACCCGTCAATTCMTTTRAGT	454-338F	CCTATCCCCTGTGTGCCTTGGCAGTCTCAGACTCCTACGGGAGGCAGCAG
T.8.12	ACTACAGCCTAT	GolayBarcode45	B_ T_8_12	B	Before	926R-GB45	CCATCTCATCCCTGCGTGTCTCCGACTCAGACTACAGCCTATCCGTCAATTCMTTTRAGT	454-338F	CCTATCCCCTGTGTGCCTTGGCAGTCTCAGACTCCTACGGGAGGCAGCAG
T.3.22	ACTACGTGTGGT	GolayBarcode46	A_T_3_22	A	Before	926R-GB46	CCATCTCATCCCTGCGTGTCTCCGACTCAGACTACGTGTGGTCCGTCAATTCMTTTRAGT	454-338F	CCTATCCCCTGTGTGCCTTGGCAGTCTCAGACTCCTACGGGAGGCAGCAG
T.4.2	ACTAGCTCCATA	GolayBarcode47	A_T_4_2	A	Before	926R-GB47	CCATCTCATCCCTGCGTGTCTCCGACTCAGACTAGCTCCATACCGTCAATTCMTTTRAGT	454-338F	CCTATCCCCTGTGTGCCTTGGCAGTCTCAGACTCCTACGGGAGGCAGCAG
T.4.5	ACTATTGTCACG	GolayBarcode48	A_T_4_5	A	Before	926R-GB48	CCATCTCATCCCTGCGTGTCTCCGACTCAGACTATTGTCACGCCGTCAATTCMTTTRAGT	454-338F	CCTATCCCCTGTGTGCCTTGGCAGTCTCAGACTCCTACGGGAGGCAGCAG
T.4.16	ACTCACGGTATG	GolayBarcode49	A_T_4_16	A	Before	926R-GB49	CCATCTCATCCCTGCGTGTCTCCGACTCAGACTCACGGTATGCCGTCAATTCMTTTRAGT	454-338F	CCTATCCCCTGTGTGCCTTGGCAGTCTCAGACTCCTACGGGAGGCAGCAG
T5.6	ACTCAGATACTC	GolayBarcode50	A_T_5_6	A	Before	926R-GB50	CCATCTCATCCCTGCGTGTCTCCGACTCAGACTCAGATACTCCCGTCAATTCMTTTRAGT	454-338F	CCTATCCCCTGTGTGCCTTGGCAGTCTCAGACTCCTACGGGAGGCAGCAG
T.5.10	ACTCGATTCGAT	GolayBarcode51	A_T_5_10	A	Before	926R-GB51	CCATCTCATCCCTGCGTGTCTCCGACTCAGACTCGATTCGATCCGTCAATTCMTTTRAGT	454-338F	CCTATCCCCTGTGTGCCTTGGCAGTCTCAGACTCCTACGGGAGGCAGCAG
T.5.24	ACTCGCACAGGA	GolayBarcode52	A_T_5_24	A	Before	926R-GB52	CCATCTCATCCCTGCGTGTCTCCGACTCAGACTCGCACAGGACCGTCAATTCMTTTRAGT	454-338F	CCTATCCCCTGTGTGCCTTGGCAGTCTCAGACTCCTACGGGAGGCAGCAG
T.5.27	ACTCTTCTAGAG	GolayBarcode53	A_T_5_27	A	Before	926R-GB53	CCATCTCATCCCTGCGTGTCTCCGACTCAGACTCTTCTAGAGCCGTCAATTCMTTTRAGT	454-338F	CCTATCCCCTGTGTGCCTTGGCAGTCTCAGACTCCTACGGGAGGCAGCAG
T.6.6	ACTGACAGCCAT	GolayBarcode54	A_T_6_6	A	Before	926R-GB54	CCATCTCATCCCTGCGTGTCTCCGACTCAGACTGACAGCCATCCGTCAATTCMTTTRAGT	454-338F	CCTATCCCCTGTGTGCCTTGGCAGTCTCAGACTCCTACGGGAGGCAGCAG
T.6.7	ACTGATCCTAGT	GolayBarcode55	A_T_6_7	A	Before	926R-GB55	CCATCTCATCCCTGCGTGTCTCCGACTCAGACTGATCCTAGTCCGTCAATTCMTTTRAGT	454-338F	CCTATCCCCTGTGTGCCTTGGCAGTCTCAGACTCCTACGGGAGGCAGCAG
T.6.22	ACTGTACGCGTA	GolayBarcode56	A_T_6_22	A	Before	926R-GB56	CCATCTCATCCCTGCGTGTCTCCGACTCAGACTGTACGCGTACCGTCAATTCMTTTRAGT	454-338F	CCTATCCCCTGTGTGCCTTGGCAGTCTCAGACTCCTACGGGAGGCAGCAG
T.8.8	ACTGTCGAAGCT	GolayBarcode57	A_T_8_8	A	Before	926R-GB57	CCATCTCATCCCTGCGTGTCTCCGACTCAGACTGTCGAAGCTCCGTCAATTCMTTTRAGT	454-338F	CCTATCCCCTGTGTGCCTTGGCAGTCTCAGACTCCTACGGGAGGCAGCAG
T.4.6	ACTGTGACTTCA	GolayBarcode58	A_T_4_6	A	Before	926R-GB58	CCATCTCATCCCTGCGTGTCTCCGACTCAGACTGTGACTTCACCGTCAATTCMTTTRAGT	454-338F	CCTATCCCCTGTGTGCCTTGGCAGTCTCAGACTCCTACGGGAGGCAGCAG
P4.10	ACTTGTAGCAGC	GolayBarcode59	A_P4_10	A	Before	926R-GB59	CCATCTCATCCCTGCGTGTCTCCGACTCAGACTTGTAGCAGCCCGTCAATTCMTTTRAGT	454-338F	CCTATCCCCTGTGTGCCTTGGCAGTCTCAGACTCCTACGGGAGGCAGCAG
T.8.23	AGAACACGTCTC	GolayBarcode60	A_T_8_23	A	Before	926R-GB60	CCATCTCATCCCTGCGTGTCTCCGACTCAGAGAACACGTCTCCCGTCAATTCMTTTRAGT	454-338F	CCTATCCCCTGTGTGCCTTGGCAGTCTCAGACTCCTACGGGAGGCAGCAG
P.3.14	AGACCGTCAGAC	GolayBarcode61	A_P_3_14	A	Before	926R-GB61	CCATCTCATCCCTGCGTGTCTCCGACTCAGAGACCGTCAGACCCGTCAATTCMTTTRAGT	454-338F	CCTATCCCCTGTGTGCCTTGGCAGTCTCAGACTCCTACGGGAGGCAGCAG
P.3.24	AGACGTGCACTG	GolayBarcode62	A_P_3_24	A	Before	926R-GB62	CCATCTCATCCCTGCGTGTCTCCGACTCAGAGACGTGCACTGCCGTCAATTCMTTTRAGT	454-338F	CCTATCCCCTGTGTGCCTTGGCAGTCTCAGACTCCTACGGGAGGCAGCAG
P.4.8	AGACTGCGTACT	GolayBarcode63	A_P_4_8	A	Before	926R-GB63	CCATCTCATCCCTGCGTGTCTCCGACTCAGAGACTGCGTACTCCGTCAATTCMTTTRAGT	454-338F	CCTATCCCCTGTGTGCCTTGGCAGTCTCAGACTCCTACGGGAGGCAGCAG
P.4.14	AGAGAGCAAGTG	GolayBarcode64	A_P_4_14	A	Before	926R-GB64	CCATCTCATCCCTGCGTGTCTCCGACTCAGAGAGAGCAAGTGCCGTCAATTCMTTTRAGT	454-338F	CCTATCCCCTGTGTGCCTTGGCAGTCTCAGACTCCTACGGGAGGCAGCAG
P.4.15	AGAGCAAGAGCA	GolayBarcode65	A_P_4_15	A	Before	926R-GB65	CCATCTCATCCCTGCGTGTCTCCGACTCAGAGAGCAAGAGCACCGTCAATTCMTTTRAGT	454-338F	CCTATCCCCTGTGTGCCTTGGCAGTCTCAGACTCCTACGGGAGGCAGCAG
P.4.18	AGAGTAGCTAAG	GolayBarcode66	A_P_4_18	A	Before	926R-GB66	CCATCTCATCCCTGCGTGTCTCCGACTCAGAGAGTAGCTAAGCCGTCAATTCMTTTRAGT	454-338F	CCTATCCCCTGTGTGCCTTGGCAGTCTCAGACTCCTACGGGAGGCAGCAG
P.4.19	AGAGTCCTGAGC	GolayBarcode67	A_P_4_19	A	Before	926R-GB67	CCATCTCATCCCTGCGTGTCTCCGACTCAGAGAGTCCTGAGCCCGTCAATTCMTTTRAGT	454-338F	CCTATCCCCTGTGTGCCTTGGCAGTCTCAGACTCCTACGGGAGGCAGCAG
P.4.21	AGATACACGCGC	GolayBarcode68	A_P_4_21	A	Before	926R-GB68	CCATCTCATCCCTGCGTGTCTCCGACTCAGAGATACACGCGCCCGTCAATTCMTTTRAGT	454-338F	CCTATCCCCTGTGTGCCTTGGCAGTCTCAGACTCCTACGGGAGGCAGCAG
P.4.22	AGATCGGCTCGA	GolayBarcode69	A_P_4_22	A	Before	926R-GB69	CCATCTCATCCCTGCGTGTCTCCGACTCAGAGATCGGCTCGACCGTCAATTCMTTTRAGT	454-338F	CCTATCCCCTGTGTGCCTTGGCAGTCTCAGACTCCTACGGGAGGCAGCAG
P.4.27	AGATCTCTGCAT	GolayBarcode70	A_P_4_27	A	Before	926R-GB70	CCATCTCATCCCTGCGTGTCTCCGACTCAGAGATCTCTGCATCCGTCAATTCMTTTRAGT	454-338F	CCTATCCCCTGTGTGCCTTGGCAGTCTCAGACTCCTACGGGAGGCAGCAG
M.7.3.A	AGATGTTCTGCT	GolayBarcode71	F_M_7_3_A	F	After	926R-GB71	CCATCTCATCCCTGCGTGTCTCCGACTCAGAGATGTTCTGCTCCGTCAATTCMTTTRAGT	454-338F	CCTATCCCCTGTGTGCCTTGGCAGTCTCAGACTCCTACGGGAGGCAGCAG
M.7.4.A	AGCACACCTACA	GolayBarcode72	F_M_7_4_A	F	After	926R-GB72	CCATCTCATCCCTGCGTGTCTCCGACTCAGAGCACACCTACACCGTCAATTCMTTTRAGT	454-338F	CCTATCCCCTGTGTGCCTTGGCAGTCTCAGACTCCTACGGGAGGCAGCAG
M.7.5.A	AGCACGAGCCTA	GolayBarcode73	F_M_7_5_A	F	After	926R-GB73	CCATCTCATCCCTGCGTGTCTCCGACTCAGAGCACGAGCCTACCGTCAATTCMTTTRAGT	454-338F	CCTATCCCCTGTGTGCCTTGGCAGTCTCAGACTCCTACGGGAGGCAGCAG
M.7.6.A	AGCAGCACTTGT	GolayBarcode74	F_M_7_6_A	F	After	926R-GB74	CCATCTCATCCCTGCGTGTCTCCGACTCAGAGCAGCACTTGTCCGTCAATTCMTTTRAGT	454-338F	CCTATCCCCTGTGTGCCTTGGCAGTCTCAGACTCCTACGGGAGGCAGCAG
M.7.13.A	AGCAGTCGCGAT	GolayBarcode75	F_M_7_13_A	F	After	926R-GB75	CCATCTCATCCCTGCGTGTCTCCGACTCAGAGCAGTCGCGATCCGTCAATTCMTTTRAGT	454-338F	CCTATCCCCTGTGTGCCTTGGCAGTCTCAGACTCCTACGGGAGGCAGCAG
M.7.17.A	AGCATATGAGAG	GolayBarcode76	F_M_7_17_A	F	After	926R-GB76	CCATCTCATCCCTGCGTGTCTCCGACTCAGAGCATATGAGAGCCGTCAATTCMTTTRAGT	454-338F	CCTATCCCCTGTGTGCCTTGGCAGTCTCAGACTCCTACGGGAGGCAGCAG
M.7.21.A	AGCCATACTGAC	GolayBarcode77	F_M_7_21_A	F	After	926R-GB77	CCATCTCATCCCTGCGTGTCTCCGACTCAGAGCCATACTGACCCGTCAATTCMTTTRAGT	454-338F	CCTATCCCCTGTGTGCCTTGGCAGTCTCAGACTCCTACGGGAGGCAGCAG
M.7.9.B	AGCGACTGTGCA	GolayBarcode78	F_M_7_9_B	F	After	926R-GB78	CCATCTCATCCCTGCGTGTCTCCGACTCAGAGCGACTGTGCACCGTCAATTCMTTTRAGT	454-338F	CCTATCCCCTGTGTGCCTTGGCAGTCTCAGACTCCTACGGGAGGCAGCAG
M.7.15.B	AGCGAGCTATCT	GolayBarcode79	F_M_7_15_B	F	After	926R-GB79	CCATCTCATCCCTGCGTGTCTCCGACTCAGAGCGAGCTATCTCCGTCAATTCMTTTRAGT	454-338F	CCTATCCCCTGTGTGCCTTGGCAGTCTCAGACTCCTACGGGAGGCAGCAG
M.7.21.B	AGCGCTGATGTG	GolayBarcode80	F_M_7_21_B	F	After	926R-GB80	CCATCTCATCCCTGCGTGTCTCCGACTCAGAGCGCTGATGTGCCGTCAATTCMTTTRAGT	454-338F	CCTATCCCCTGTGTGCCTTGGCAGTCTCAGACTCCTACGGGAGGCAGCAG
M.5.3.B	AGCGTAGGTCGT	GolayBarcode81	F_M_5_3_B	F	After	926R-GB81	CCATCTCATCCCTGCGTGTCTCCGACTCAGAGCGTAGGTCGTCCGTCAATTCMTTTRAGT	454-338F	CCTATCCCCTGTGTGCCTTGGCAGTCTCAGACTCCTACGGGAGGCAGCAG
M.6.4.B	AGCTATCCACGA	GolayBarcode82	F_M_6_4_B	F	After	926R-GB82	CCATCTCATCCCTGCGTGTCTCCGACTCAGAGCTATCCACGACCGTCAATTCMTTTRAGT	454-338F	CCTATCCCCTGTGTGCCTTGGCAGTCTCAGACTCCTACGGGAGGCAGCAG
M.6.6.B	AGCTCCATACAG	GolayBarcode83	F_M_6_6_B	F	After	926R-GB83	CCATCTCATCCCTGCGTGTCTCCGACTCAGAGCTCCATACAGCCGTCAATTCMTTTRAGT	454-338F	CCTATCCCCTGTGTGCCTTGGCAGTCTCAGACTCCTACGGGAGGCAGCAG
M.6.9.B	AGCTCTCAGAGG	GolayBarcode84	F_M_6_9_B	F	After	926R-GB84	CCATCTCATCCCTGCGTGTCTCCGACTCAGAGCTCTCAGAGGCCGTCAATTCMTTTRAGT	454-338F	CCTATCCCCTGTGTGCCTTGGCAGTCTCAGACTCCTACGGGAGGCAGCAG
M.6.10.B	AGCTGACTAGTC	GolayBarcode85	F_M_6_10_B	F	After	926R-GB85	CCATCTCATCCCTGCGTGTCTCCGACTCAGAGCTGACTAGTCCCGTCAATTCMTTTRAGT	454-338F	CCTATCCCCTGTGTGCCTTGGCAGTCTCAGACTCCTACGGGAGGCAGCAG
M.6.13.B	AGCTTGACAGCT	GolayBarcode86	F_M_6_13_B	F	After	926R-GB86	CCATCTCATCCCTGCGTGTCTCCGACTCAGAGCTTGACAGCTCCGTCAATTCMTTTRAGT	454-338F	CCTATCCCCTGTGTGCCTTGGCAGTCTCAGACTCCTACGGGAGGCAGCAG
M.6.21.B	AGGACGCACTGT	GolayBarcode87	F_M_6_21_B	F	After	926R-GB87	CCATCTCATCCCTGCGTGTCTCCGACTCAGAGGACGCACTGTCCGTCAATTCMTTTRAGT	454-338F	CCTATCCCCTGTGTGCCTTGGCAGTCTCAGACTCCTACGGGAGGCAGCAG
M.6.27.B	AGGCTACACGAC	GolayBarcode88	F_M_6_27_B	F	After	926R-GB88	CCATCTCATCCCTGCGTGTCTCCGACTCAGAGGCTACACGACCCGTCAATTCMTTTRAGT	454-338F	CCTATCCCCTGTGTGCCTTGGCAGTCTCAGACTCCTACGGGAGGCAGCAG
M.3.21.C	AGGTGTGATCGC	GolayBarcode89	F_M_3_21_C	F	After	926R-GB89	CCATCTCATCCCTGCGTGTCTCCGACTCAGAGGTGTGATCGCCCGTCAATTCMTTTRAGT	454-338F	CCTATCCCCTGTGTGCCTTGGCAGTCTCAGACTCCTACGGGAGGCAGCAG
M.5.11.C	AGTACGCTCGAG	GolayBarcode90	F_M_5_11_C	F	After	926R-GB90	CCATCTCATCCCTGCGTGTCTCCGACTCAGAGTACGCTCGAGCCGTCAATTCMTTTRAGT	454-338F	CCTATCCCCTGTGTGCCTTGGCAGTCTCAGACTCCTACGGGAGGCAGCAG
M.5.13.C	AGTACTGCAGGC	GolayBarcode91	F_M_5_13_C	F	After	926R-GB91	CCATCTCATCCCTGCGTGTCTCCGACTCAGAGTACTGCAGGCCCGTCAATTCMTTTRAGT	454-338F	CCTATCCCCTGTGTGCCTTGGCAGTCTCAGACTCCTACGGGAGGCAGCAG
Ps.6.28	AGTAGTATCCTC	GolayBarcode92	D_Ps_6_28	D	Before	926R-GB92	CCATCTCATCCCTGCGTGTCTCCGACTCAGAGTAGTATCCTCCCGTCAATTCMTTTRAGT	454-338F	CCTATCCCCTGTGTGCCTTGGCAGTCTCAGACTCCTACGGGAGGCAGCAG
Ps. 4.18	AGTCACATCACT	GolayBarcode93	A_Ps_ 4_18	A	Before	926R-GB93	CCATCTCATCCCTGCGTGTCTCCGACTCAGAGTCACATCACTCCGTCAATTCMTTTRAGT	454-338F	CCTATCCCCTGTGTGCCTTGGCAGTCTCAGACTCCTACGGGAGGCAGCAG
T,5,12	AGTCCATAGCTG	GolayBarcode94	D_T,5,12	D	Before	926R-GB94	CCATCTCATCCCTGCGTGTCTCCGACTCAGAGTCCATAGCTGCCGTCAATTCMTTTRAGT	454-338F	CCTATCCCCTGTGTGCCTTGGCAGTCTCAGACTCCTACGGGAGGCAGCAG
T.8.1	AGTCTACTCTGA	GolayBarcode95	D_T_8_1	D	Before	926R-GB95	CCATCTCATCCCTGCGTGTCTCCGACTCAGAGTCTACTCTGACCGTCAATTCMTTTRAGT	454-338F	CCTATCCCCTGTGTGCCTTGGCAGTCTCAGACTCCTACGGGAGGCAGCAG
P.4.29	AGTCTCGCATAT	GolayBarcode96	A_P_4_29	A	Before	926R-GB96	CCATCTCATCCCTGCGTGTCTCCGACTCAGAGTCTCGCATATCCGTCAATTCMTTTRAGT	454-338F	CCTATCCCCTGTGTGCCTTGGCAGTCTCAGACTCCTACGGGAGGCAGCAG
P.6.4	AGTGAGAGAAGC	GolayBarcode97	A_P_6_4	A	Before	926R-GB97	CCATCTCATCCCTGCGTGTCTCCGACTCAGAGTGAGAGAAGCCCGTCAATTCMTTTRAGT	454-338F	CCTATCCCCTGTGTGCCTTGGCAGTCTCAGACTCCTACGGGAGGCAGCAG
P.7.14	AGTGCGATGCGT	GolayBarcode98	A_P_7_14	A	Before	926R-GB98	CCATCTCATCCCTGCGTGTCTCCGACTCAGAGTGCGATGCGTCCGTCAATTCMTTTRAGT	454-338F	CCTATCCCCTGTGTGCCTTGGCAGTCTCAGACTCCTACGGGAGGCAGCAG
T.3.20	AGTGGATGCTCT	GolayBarcode99	A_T_3_20	A	Before	926R-GB99	CCATCTCATCCCTGCGTGTCTCCGACTCAGAGTGGATGCTCTCCGTCAATTCMTTTRAGT	454-338F	CCTATCCCCTGTGTGCCTTGGCAGTCTCAGACTCCTACGGGAGGCAGCAG
T.4.1	AGTGTCACGGTG	GolayBarcode100	A_T_4_1	A	Before	926R-GB100	CCATCTCATCCCTGCGTGTCTCCGACTCAGAGTGTCACGGTGCCGTCAATTCMTTTRAGT	454-338F	CCTATCCCCTGTGTGCCTTGGCAGTCTCAGACTCCTACGGGAGGCAGCAG
T.8.14	AGTGTTCGATCG	GolayBarcode101	A_T_8_14	A	Before	926R-GB101	CCATCTCATCCCTGCGTGTCTCCGACTCAGAGTGTTCGATCGCCGTCAATTCMTTTRAGT	454-338F	CCTATCCCCTGTGTGCCTTGGCAGTCTCAGACTCCTACGGGAGGCAGCAG
T.8.26	AGTTAGTGCGTC	GolayBarcode102	A_T_8_26	A	Before	926R-GB102	CCATCTCATCCCTGCGTGTCTCCGACTCAGAGTTAGTGCGTCCCGTCAATTCMTTTRAGT	454-338F	CCTATCCCCTGTGTGCCTTGGCAGTCTCAGACTCCTACGGGAGGCAGCAG
T.4.15	AGTTCAGACGCT	GolayBarcode103	A_T_4_15	A	Before	926R-GB103	CCATCTCATCCCTGCGTGTCTCCGACTCAGAGTTCAGACGCTCCGTCAATTCMTTTRAGT	454-338F	CCTATCCCCTGTGTGCCTTGGCAGTCTCAGACTCCTACGGGAGGCAGCAG
T.5.16	AGTTCTACGTCA	GolayBarcode104	A_T_5_16	A	Before	926R-GB104	CCATCTCATCCCTGCGTGTCTCCGACTCAGAGTTCTACGTCACCGTCAATTCMTTTRAGT	454-338F	CCTATCCCCTGTGTGCCTTGGCAGTCTCAGACTCCTACGGGAGGCAGCAG
T.5.35	ATAATCTCGTCG	GolayBarcode105	A_T_5_35	A	Before	926R-GB105	CCATCTCATCCCTGCGTGTCTCCGACTCAGATAATCTCGTCGCCGTCAATTCMTTTRAGT	454-338F	CCTATCCCCTGTGTGCCTTGGCAGTCTCAGACTCCTACGGGAGGCAGCAG
T.6.10	ATACACGTGGCG	GolayBarcode106	A_T_6_10	A	Before	926R-GB106	CCATCTCATCCCTGCGTGTCTCCGACTCAGATACACGTGGCGCCGTCAATTCMTTTRAGT	454-338F	CCTATCCCCTGTGTGCCTTGGCAGTCTCAGACTCCTACGGGAGGCAGCAG
T.6.18	ATACAGAGCTCC	GolayBarcode107	A_T_6_18	A	Before	926R-GB107	CCATCTCATCCCTGCGTGTCTCCGACTCAGATACAGAGCTCCCCGTCAATTCMTTTRAGT	454-338F	CCTATCCCCTGTGTGCCTTGGCAGTCTCAGACTCCTACGGGAGGCAGCAG
T.7.4	ATACGTCTTCGA	GolayBarcode108	A_T_7_4	A	Before	926R-GB108	CCATCTCATCCCTGCGTGTCTCCGACTCAGATACGTCTTCGACCGTCAATTCMTTTRAGT	454-338F	CCTATCCCCTGTGTGCCTTGGCAGTCTCAGACTCCTACGGGAGGCAGCAG
T.7.2	ATACTATTGCGC	GolayBarcode109	A_T_7_2	A	Before	926R-GB109	CCATCTCATCCCTGCGTGTCTCCGACTCAGATACTATTGCGCCCGTCAATTCMTTTRAGT	454-338F	CCTATCCCCTGTGTGCCTTGGCAGTCTCAGACTCCTACGGGAGGCAGCAG
T.7.8	ATACTCACTCAG	GolayBarcode110	A_T_7_8	A	Before	926R-GB110	CCATCTCATCCCTGCGTGTCTCCGACTCAGATACTCACTCAGCCGTCAATTCMTTTRAGT	454-338F	CCTATCCCCTGTGTGCCTTGGCAGTCTCAGACTCCTACGGGAGGCAGCAG
P.3.19	ATAGCTCCATAC	GolayBarcode111	A_P_3_19	A	Before	926R-GB111	CCATCTCATCCCTGCGTGTCTCCGACTCAGATAGCTCCATACCCGTCAATTCMTTTRAGT	454-338F	CCTATCCCCTGTGTGCCTTGGCAGTCTCAGACTCCTACGGGAGGCAGCAG
P.4.12	ATAGGCGATCTC	GolayBarcode112	A_P_4_12	A	Before	926R-GB112	CCATCTCATCCCTGCGTGTCTCCGACTCAGATAGGCGATCTCCCGTCAATTCMTTTRAGT	454-338F	CCTATCCCCTGTGTGCCTTGGCAGTCTCAGACTCCTACGGGAGGCAGCAG
P.7.12	ATATCGCTACTG	GolayBarcode113	A_P_7_12	A	Before	926R-GB113	CCATCTCATCCCTGCGTGTCTCCGACTCAGATATCGCTACTGCCGTCAATTCMTTTRAGT	454-338F	CCTATCCCCTGTGTGCCTTGGCAGTCTCAGACTCCTACGGGAGGCAGCAG
P.3.2	ATATGCCAGTGC	GolayBarcode114	A_P_3_2	A	Before	926R-GB114	CCATCTCATCCCTGCGTGTCTCCGACTCAGATATGCCAGTGCCCGTCAATTCMTTTRAGT	454-338F	CCTATCCCCTGTGTGCCTTGGCAGTCTCAGACTCCTACGGGAGGCAGCAG
T.8.17	ATCACGTAGCGG	GolayBarcode115	A_T_8_17	A	Before	926R-GB115	CCATCTCATCCCTGCGTGTCTCCGACTCAGATCACGTAGCGGCCGTCAATTCMTTTRAGT	454-338F	CCTATCCCCTGTGTGCCTTGGCAGTCTCAGACTCCTACGGGAGGCAGCAG
T.6.16	ATCACTAGTCAC	GolayBarcode116	A_T_6_16	A	Before	926R-GB116	CCATCTCATCCCTGCGTGTCTCCGACTCAGATCACTAGTCACCCGTCAATTCMTTTRAGT	454-338F	CCTATCCCCTGTGTGCCTTGGCAGTCTCAGACTCCTACGGGAGGCAGCAG
T.5.28	ATCAGGCGTGTG	GolayBarcode117	A_T_5_28	A	Before	926R-GB117	CCATCTCATCCCTGCGTGTCTCCGACTCAGATCAGGCGTGTGCCGTCAATTCMTTTRAGT	454-338F	CCTATCCCCTGTGTGCCTTGGCAGTCTCAGACTCCTACGGGAGGCAGCAG
T.5.14	ATCCGATCACAG	GolayBarcode118	A_T_5_14	A	Before	926R-GB118	CCATCTCATCCCTGCGTGTCTCCGACTCAGATCCGATCACAGCCGTCAATTCMTTTRAGT	454-338F	CCTATCCCCTGTGTGCCTTGGCAGTCTCAGACTCCTACGGGAGGCAGCAG
T.3.2	ATCCTCAGTAGT	GolayBarcode119	E_T_3_2	E	After	926R-GB119	CCATCTCATCCCTGCGTGTCTCCGACTCAGATCCTCAGTAGTCCGTCAATTCMTTTRAGT	454-338F	CCTATCCCCTGTGTGCCTTGGCAGTCTCAGACTCCTACGGGAGGCAGCAG
T.5.11	ATCGATCTGTGG	GolayBarcode120	E_T_5_11	E	After	926R-GB120	CCATCTCATCCCTGCGTGTCTCCGACTCAGATCGATCTGTGGCCGTCAATTCMTTTRAGT	454-338F	CCTATCCCCTGTGTGCCTTGGCAGTCTCAGACTCCTACGGGAGGCAGCAG
T.3.30	ATCGCGGACGAT	GolayBarcode121	E_T_3_30	E	After	926R-GB121	CCATCTCATCCCTGCGTGTCTCCGACTCAGATCGCGGACGATCCGTCAATTCMTTTRAGT	454-338F	CCTATCCCCTGTGTGCCTTGGCAGTCTCAGACTCCTACGGGAGGCAGCAG
T.3.29	ATCGCTCGAGGA	GolayBarcode122	E_T_3_29	E	After	926R-GB122	CCATCTCATCCCTGCGTGTCTCCGACTCAGATCGCTCGAGGACCGTCAATTCMTTTRAGT	454-338F	CCTATCCCCTGTGTGCCTTGGCAGTCTCAGACTCCTACGGGAGGCAGCAG
T.3.31	ATCGTACAACTC	GolayBarcode123	E_T_3_31	E	After	926R-GB123	CCATCTCATCCCTGCGTGTCTCCGACTCAGATCGTACAACTCCCGTCAATTCMTTTRAGT	454-338F	CCTATCCCCTGTGTGCCTTGGCAGTCTCAGACTCCTACGGGAGGCAGCAG
T.3.26	ATCTACTACACG	GolayBarcode124	E_T_3_26	E	After	926R-GB124	CCATCTCATCCCTGCGTGTCTCCGACTCAGATCTACTACACGCCGTCAATTCMTTTRAGT	454-338F	CCTATCCCCTGTGTGCCTTGGCAGTCTCAGACTCCTACGGGAGGCAGCAG
T.3.19	ATCTCTGGCATA	GolayBarcode125	E_T_3_19	E	After	926R-GB125	CCATCTCATCCCTGCGTGTCTCCGACTCAGATCTCTGGCATACCGTCAATTCMTTTRAGT	454-338F	CCTATCCCCTGTGTGCCTTGGCAGTCTCAGACTCCTACGGGAGGCAGCAG
T.4.21	ATCTGAGCTGGT	GolayBarcode126	E_T_4_21	E	After	926R-GB126	CCATCTCATCCCTGCGTGTCTCCGACTCAGATCTGAGCTGGTCCGTCAATTCMTTTRAGT	454-338F	CCTATCCCCTGTGTGCCTTGGCAGTCTCAGACTCCTACGGGAGGCAGCAG
T.4.19	ATCTGGTGCTAT	GolayBarcode127	E_T_4_19	E	After	926R-GB127	CCATCTCATCCCTGCGTGTCTCCGACTCAGATCTGGTGCTATCCGTCAATTCMTTTRAGT	454-338F	CCTATCCCCTGTGTGCCTTGGCAGTCTCAGACTCCTACGGGAGGCAGCAG
T.5.25	ATCTTAGACTGC	GolayBarcode128	E_T_5_25	E	After	926R-GB128	CCATCTCATCCCTGCGTGTCTCCGACTCAGATCTTAGACTGCCCGTCAATTCMTTTRAGT	454-338F	CCTATCCCCTGTGTGCCTTGGCAGTCTCAGACTCCTACGGGAGGCAGCAG
P.5.1	ATGACCATCGTG	GolayBarcode129	E_P_5_1	E	After	926R-GB129	CCATCTCATCCCTGCGTGTCTCCGACTCAGATGACCATCGTGCCGTCAATTCMTTTRAGT	454-338F	CCTATCCCCTGTGTGCCTTGGCAGTCTCAGACTCCTACGGGAGGCAGCAG
P3.15	ATGACTCATTCG	GolayBarcode130	E_P3_15	E	After	926R-GB130	CCATCTCATCCCTGCGTGTCTCCGACTCAGATGACTCATTCGCCGTCAATTCMTTTRAGT	454-338F	CCTATCCCCTGTGTGCCTTGGCAGTCTCAGACTCCTACGGGAGGCAGCAG
T.6.1	ATGAGACTCCAC	GolayBarcode131	E_T_6_1	E	After	926R-GB131	CCATCTCATCCCTGCGTGTCTCCGACTCAGATGAGACTCCACCCGTCAATTCMTTTRAGT	454-338F	CCTATCCCCTGTGTGCCTTGGCAGTCTCAGACTCCTACGGGAGGCAGCAG
T.7.12	ATGCACTGGCGA	GolayBarcode133	E_T_7_12	E	After	926R-GB133	CCATCTCATCCCTGCGTGTCTCCGACTCAGATGCACTGGCGACCGTCAATTCMTTTRAGT	454-338F	CCTATCCCCTGTGTGCCTTGGCAGTCTCAGACTCCTACGGGAGGCAGCAG
Negative Control	GTCGACTCCTCT	GolayBarcode420	Neg_Con	Neg_Con	Blank	926R-GB420	CCATCTCATCCCTGCGTGTCTCCGACTCAGGTCGACTCCTCTCCGTCAATTCMTTTRAGT	454-338F	CCTATCCCCTGTGTGCCTTGGCAGTCTCAGACTCCTACGGGAGGCAGCAG
Sample groups*
A	children infected with mixed infections with A. lumbricoides and T. trichiura before anthelmintic treatment
B	children infected with T. trichiura only before treatment
C	uninfected children before treatment
D	uninfected children before treatment
E	children infected with T. trichiura only, sampled 21 days post treatment
F	uninfected children from Group C, sampled 21 days post treatment
