# Supplementary material for: Patent Human Infections with the Whipworm, Trichuris trichiura, Are Not Associated with Alterations in the Faecal Microbiota
Source: PLoS One. 2013 Oct 4;8(10):e76573. doi: 10.1371/journal.pone.0076573 (PMC3790696; doi:10.1371/journal.pone.0076573)
Supplement: Table S3 — OTU distribution, and taxonomic classification across all samples. (XLSX) [file pone.0076573.s003.xlsx]

## Sheet: Sheet1
Table S3 - OTU distribution, and taxonomic classification across all samples
Proportional abundance (in %) of each OTU per sample (97% OTU cut-off)
	Group A
OTU No.	A_P_3_14	A_P_3_19	A_P_3_2	A_P_3_24	A_P_4_10	A_P_4_12	A_P_4_14	A_P_4_15	A_P_4_18	A_P_4_19	A_P_4_21	A_P_4_22	A_P_4_27	A_P_4_29	A_P_4_8	A_P_6_4	A_P_7_12	A_P_7_14	A_T_3_20	A_T_3_22	A_T_4_1	A_T_4_15	A_T_4_16	A_T_4_2	A_T_4_5	A_T_4_6	A_T_5_10	A_T_5_14	A_T_5_16	A_T_5_24	A_T_5_27	A_T_5_28	A_T_5_35	A_T_5_6	A_T_6_10	A_T_6_16	A_T_6_18	A_T_6_22	A_T_6_6	A_T_6_7	A_T_7_2	A_T_7_4	A_T_7_8	A_T_8_14	A_T_8_17	A_T_8_23	A_T_8_26	A_T_8_8	A_Ps_4_18
Otu0005	5.20179	30.5408	18.9357	9.02664	13.4622	10.1974	34.1667	22.1118	10.7102	15.7143	3.73936	5.79542	15.4185	20.0727	7.73639	13.7687	10.6985	14.0433	14.0305	30.0053	5.83033	11.9469	12.7956	14.5319	0	9.35738	12.1336	17.5119	17.9036	11.5902	17.5291	41.1732	8.33333	26.9848	29.6544	26.3083	41.7508	26.8041	45.4545	4.75989	17.8006	33.2903	22.4286	57.6644	10.2395	7.06006	20.7148	6.88747	5.76584
Otu0004	11.1659	16.649	14.006	10.8211	13.2162	2.84539	11.6667	8.50453	2.13626	19.3016	2.55461	4.63634	8.03965	17.4273	1.7192	20.5075	10.625	5.52955	13.4641	4.04624	2.75139	16.9248	5.23649	20.5403	0	24.69	17.9953	17.3294	11.0352	21.0014	11.3195	16.648	16.6667	10.853	20.5128	10.9895	11.069	10.8247	13.3431	2.32706	3.9557	10.3903	26.5972	3.07157	5.30766	1.40499	11.7803	3.6131	1.76505
Otu0001	50.583	30.965	1.12877	0.326264	0	70.9539	0.833333	47.7358	0.0577367	0.222222	74.0096	31.0055	0.27533	0.0807754	0	0.499168	0.0367647	0.0292569	1.00218	0	0	0	0.422297	0.0465766	0	50.7328	0	8.31813	0.0651042	0.370885	0	1.00559	0	0	0	0	0.210438	0.343643	0.244379	0.401946	0	0.491083	0.226552	0.695451	50.1409	77.2041	43.6797	0.301091	0.0196117
Otu0002	6.23318	0	2.00415	0	3.058	0.0986842	13.1667	1.74509	7.15935	13.8095	1.1107	8.28745	5.50661	8.62278	10.3152	3.91015	9.00735	0.0292569	0.130719	15.7646	3.93056	0.110619	0.844595	0	0	0.338219	0	1.89712	0.846354	0.139082	9.44373	0	8.33333	6.79899	0.111483	20.7897	8.4596	0.171821	2.49267	7.19272	6.8038	8.08995	1.99366	0.637496	0.305308	2.03723	1.22435	8.20474	2.11806
Otu0028	0.358744	0	5.27528	1.08755	0.175747	0.0493421	5.66667	1.81135	4.44573	2.53968	0.518327	0.144886	0.936123	2.38288	5.87393	2.82862	1.76471	5.52955	0.43573	1.1298	14.1828	7.52212	0.802365	2.23568	0	0	4.98242	1.67822	4.55729	3.47705	5.10996	0.949721	0	0.591216	1.33779	0.76118	0.505051	9.53608	0.58651	12.7988	0.474684	0.852934	3.942	5.67951	0.0704556	0.52687	0.463269	7.3391	0.215729
Otu0007	0.896861	3.18134	12.6008	6.2534	2.81195	0.246711	2.33333	1.48001	1.78984	6.60317	0.296187	0.637496	8.48018	6.9063	1.00287	9.401	0.955882	2.66238	0.958606	0.945875	1.04815	3.20796	2.06926	9.64136	0	1.1274	13.4818	5.18059	4.6224	0.880853	1.55239	0.893855	0	8.27703	8.30546	1.76023	2.94613	3.35052	1.90616	1.4597	0.474684	3.38589	3.85138	5.67951	1.40911	0.842993	3.70615	1.242	0.274564
Otu0006	6.41256	2.54507	3.824	7.80315	3.86643	1.31579	1.5	1.98807	1.21247	6.50794	1.1107	1.0142	6.93833	4.20032	0.859599	4.45092	4.08088	0.497367	7.62527	4.67683	0.851621	1.32743	13.3024	4.47136	0	1.80383	2.4619	1.9336	2.63672	6.90774	1.29366	4.41341	0	2.19595	2.11817	3.94862	1.51515	2.31959	1.95503	1.20584	1.26582	1.4474	4.8029	2.81078	1.45608	0.245873	1.72071	0.602183	0.23534
Otu0017	0.807175	1.37858	0.506796	1.08755	1.33568	0.3125	1.66667	0.552242	0.837182	2.8254	0.11107	0.724428	5.94714	2.6252	1.43266	6.53078	1.91176	3.04272	3.878	3.38939	0.49132	1.21681	1.09797	6.70703	40	1.01466	2.93083	4.37796	2.99479	10.7557	1.22898	2.96089	8.33333	4.6875	1.56076	0.333016	1.13636	6.18557	4.74096	0.930823	0.316456	1.26648	2.26552	1.13011	0.281822	0.245873	0.926539	0.489274	1.09825
Otu0010	0.538117	0.106045	0.0460723	0	0.492091	0.197368	0.5	0.0220897	2.10739	0.539683	0.22214	0.492611	0.936123	4.36187	1.2894	3.24459	3.16176	3.36454	1.17647	1.44509	0.360301	4.42478	0.422297	1.49045	0	0.338219	0.762016	8.71945	1.98568	1.76171	2.26391	0.27933	0	2.82939	2.61984	1.66508	1.09428	2.66323	0.0488759	0.994288	0.316456	1.00801	0.724966	0.0289771	0.54016	0.140499	0.198544	0.602183	1.19631
Otu0230	0	0	0	0.0543774	0.0351494	0.0493421	0.166667	0.0662691	9.78637	1.20635	0.33321	2.86873	0	0.0403877	14.4699	0.915141	3.41912	1.52136	0.130719	3.6784	7.69735	2.43363	0.168919	0	0	0	0	0.036483	0.0325521	0	0.905563	0	0	0	0	0.903901	0.3367	0	0	3.63867	4.50949	0.465236	0.453104	0	0	0.105374	0	15.6191	5.64817
Otu0009	0.852018	0.106045	0	0.815661	0.456942	0.0493421	1.16667	0.220897	4.15704	0.857143	0.814513	3.18748	1.32159	0.242326	5.15759	0.457571	5.14706	3.65711	0.958606	2.6537	0.98264	3.53982	0.886824	0.791803	0	0	1.46542	0.291864	2.11589	1.85443	8.27943	0.27933	0	0.168919	0.780379	1.33206	0.505051	0.859107	0.342131	3.74445	3.63924	0.361851	1.44993	0.260794	0.117426	0.737619	0.198544	2.40873	3.17709
Otu0120	0	0	1.0827	0.0543774	0	0.0164474	0.166667	0.0662691	2.39607	0.15873	0	0.0579542	0.110132	1.49435	0.143266	0.499168	0.367647	1.0825	0	0.236469	6.68195	1.10619	0.295608	0.698649	0	0	0.52755	0.948559	1.6276	0.231803	0	0	8.33333	0.126689	0.501672	0.523311	0.210438	1.11684	0.195503	2.87709	0.0791139	0.232618	1.40462	2.34715	0.117426	0.175623	0	0.752729	0.372622
Otu0013	0.762332	0.318134	1.17484	2.61011	0.246046	0.0822368	1.16667	2.23106	0.0866051	0.571429	0	0.289771	2.03744	6.21971	0.143266	0.0415973	0.514706	0.672908	1.17647	0.630583	0.360301	0	1.90034	2.04937	0	0.338219	0.52755	0.145932	0.878906	0.463607	0.776197	0.558659	0	0.422297	1.33779	0.237869	2.60943	2.49141	0.684262	0.211551	0.0791139	2.53295	1.54055	0	1.2682	0.175623	0.132363	0.790365	0.35301
Otu0282	0	0	0	0	0	4.73684	0	0	0	0	0	0	0	0	0	0	0	0	0	0.0262743	0.0327547	0	25.9291	0	20	0	0	0.036483	6.54297	0	0	0	0	0.253378	0	0	0	0	0	0	1.10759	0	0	0	2.18412	0	0	0	11.9043
Otu0011	0.627803	1.80276	0.506796	0.598151	0.984183	0.493421	0.166667	0.397614	0.750577	3.20635	0.481303	0.753405	1.70705	1.15105	0.716332	1.70549	1.58088	0.731422	0.653595	0.814503	0.589584	0.442478	0.548986	1.53703	0	0.11274	0.644783	0.948559	0.651042	1.43718	0.84088	2.96089	8.33333	4.2652	0.83612	0.808754	0.925926	1.37457	2.59042	0.338481	2.13608	0.775394	1.08745	1.47783	0.751527	0.386372	0.562541	0.639819	0.313787
Otu0014	0.538117	1.37858	5.55172	1.6857	1.05448	0.213816	0	0.0441794	0	0.285714	0	0.0579542	0	0.646204	0.143266	0.166389	0.330882	0	0.958606	0	0.851621	0	2.49155	0.791803	0	0.11274	0	2.84568	0.0651042	0	0	1.62011	0	1.52027	4.06912	0.285442	2.86195	0.515464	0.439883	0.275016	0.158228	3.82528	0.407793	0.0289771	0.164396	0.140499	0	0.0376364	0.0784468
Otu0008	0.807175	0	0.161253	2.71887	0.632689	0.131579	1.33333	0.154628	1.38568	1.2381	0.185117	1.56476	0.220264	0.141357	3.86819	1.20632	2.38971	0.526624	2.39651	0.945875	0.622339	0.331858	0.211149	0.558919	0	0.225479	0.937866	0.036483	1.17188	1.76171	1.35834	0.949721	0	0.168919	0.501672	1.0942	0.378788	0.515464	0.0977517	1.18468	1.34494	0.491083	1.35931	0.289771	0.117426	0.351247	0.231635	0.52691	0.490292
Otu0043	0.134529	0.106045	0.829302	1.08755	0.175747	0.279605	0.333333	0.463883	0.51963	0.412698	0.148093	0.318748	0.385463	0.908724	0.716332	1.08153	0.882353	1.0825	1.65577	1.26117	0.262037	0.331858	1.1402	2.42198	0	0	0.937866	2.3714	0.911458	2.08623	0.970246	1.06145	0	0.633446	0.83612	0.333016	0.420875	3.00687	0.684262	0.994288	0.712025	0.43939	0.906208	0.173863	0.0704556	0.105374	0.463269	0.414001	0.451069
Otu0044	0.0896861	0	0.368579	0.108755	1.01933	0	1.5	0	0.635104	1.52381	0	1.18806	0	0.161551	0	3.70216	0.625	0.789936	3.79085	0	0.524075	0	0	0.326036	20	0	0	0.0729661	0.716146	1.11266	0	0.726257	8.33333	0	0.39019	0	0	0	0	9.75249	1.26582	0	0.226552	0.463634	0	0	0	3.27437	0.0196117
Otu0024	0.269058	0	0	0.951604	0.105448	0.0328947	0.666667	0.110448	3.81062	0.15873	2.8508	4.23066	0.715859	0	1.86246	0.207987	1.43382	0	1.48148	0	0	5.19912	0.0422297	0	0	0	0.3517	0.109449	0.78125	0.278164	3.36352	0	0	0.0422297	0.111483	0.38059	0	0.601375	0	0.803893	3.87658	0.0258465	0	0	0.0939408	0.280998	0	2.74746	0.960973
Otu0003	4.26009	0.212089	0	0.0271887	40	0.0164474	0	0.154628	0.115473	0.0952381	1.92521	4.69429	0	0	0	0	0	0.0292569	0.043573	0	0	0	0.126689	0	0	0	19.2263	0	0	0	2.06986	0	0	0	0	0	0	0.171821	0	0.465411	0	0.0258465	0	0	6.55237	0	0	0	0.0392234
Otu0022	0.313901	0	0.276434	1.22349	0.316344	0.230263	0.5	0.154628	0.490762	0.380952	0.370233	0.550565	1.48678	0.908724	0.429799	0.956739	0.661765	0.526624	0.653595	0.36784	0.655093	0.110619	0.675676	1.81649	0	0.225479	0.17585	0.437796	0.390625	1.90079	0.388098	0.782123	0	2.06926	0.278707	0.523311	1.05219	1.20275	0.83089	0.444256	0.158228	0.697855	0.0906208	0.550565	0.0939408	0.0702494	0.132363	0.225819	0.411845
Otu0016	0.493274	0	0.276434	3.26264	1.33568	0.444079	0.333333	0.0220897	0.404157	0.0634921	0	0.144886	0.220264	1.41357	0	1.74709	0.772059	0	2.48366	0	0.163773	0.331858	0.126689	0	0	1.01466	1.23095	1.27691	0	1.01994	0	0.949721	0	0.0844595	0	0.903901	0.252525	1.11684	0.635386	0.275016	0.39557	0.284311	1.13276	0	0.234852	0	0.330907	0	0.0392234
Otu0092	0.044843	0.106045	0.161253	0.299076	0.527241	0.164474	0	0.0883587	0.259815	0.412698	0.518327	1.68067	0.770925	0.282714	0.859599	0.415973	1.10294	0.526624	1.39434	0.289017	0.524075	0.663717	0.464527	0.465766	0	0	0.234467	0.291864	1.85547	0.834492	0.388098	0.0558659	0	0.0844595	0.111483	0.285442	0.294613	0.773196	0.439883	1.48085	1.34494	0.232618	0.135931	0.492611	0.446219	0.140499	0.264725	1.91946	2.80447
Otu0041	0.134529	0.424178	0.990555	0.0543774	0.667838	0.0164474	0.833333	0.110448	0.433025	1.77778	0.22214	0.840336	1.32159	1.02989	0.286533	0.499168	0.772059	1.05325	0.087146	0.683132	0.131019	0	1.01351	0.372613	0	0.450958	0.820633	1.20394	0.520833	4.31154	0.970246	1.84358	0	0.760135	0.557414	0.523311	0.631313	0.429553	0.195503	0.12693	0.316456	0.568622	1.58586	0.0579542	0.187882	0.491746	0.099272	0.0376364	0.294175
Otu0136	0	0	0.138217	0.0271887	0.0351494	0	0.833333	0.154628	1.35681	0.31746	0.33321	0.289771	0.220264	0.0605816	0.286533	0	0.772059	0.409596	0.043573	0.525486	1.86702	0.331858	0.126689	0.931532	0	0.11274	0.468933	0.437796	1.13932	0.278164	0.258732	1.06145	0	0.0844595	0.0557414	0.237869	0.210438	0.0859107	0.0977517	1.71356	0	0.0516929	0.589035	0.521588	0	0	0	0.752729	0.823691
Otu0097	0	0.954401	0.967519	0	1.79262	0.0328947	1.33333	0.0883587	0.0866051	0.47619	0	0.0579542	0.0550661	0.504847	0	0	0	1.60913	0.217865	0	0.556829	0.331858	0	0	0	0.901917	0.234467	0	0.195312	0	0.194049	0.726257	0	0.126689	0	0	0	0	2.8348	0.12693	0	0	0	0	0.258337	0	0.628723	0	0.0196117
Otu0153	0	0	0.0460723	0.0271887	0	0.0164474	0	0	0.288684	0	0.0370233	0	0	0.0605816	0	0.207987	0.441176	0.672908	0.043573	0	1.14641	0.442478	0	0.884956	0	0	0.468933	1.27691	0.0325521	0	0	0.111732	8.33333	0	0	0.475737	0.0420875	0.429553	0.0977517	3.10979	0	0.0775394	0	2.4051	0	0	0	0.0752729	0
Otu0031	0.179372	0.424178	0.0460723	0.299076	0.140598	0	0.5	0.220897	0.404157	0.380952	0.11107	0.115908	2.53304	0.484653	0.716332	1.16473	0.183824	1.2873	1.30719	1.47136	0.163773	0.663717	0.717905	0.652073	0	0	0.410317	0.510762	1.20443	0.602689	0.194049	0.223464	0	1.35135	0.501672	0.237869	0.252525	0.0859107	2.6393	0.169241	0	0.387697	0	0.347725	0.164396	0.175623	0.0661813	0.225819	0.274564
Otu0081	0.044843	0	1.22092	1.06036	0.105448	0.213816	0	0.198807	0	0.825397	0.0370233	0.0289771	0.715859	0.363489	0.143266	1.6223	0.551471	0.0292569	1.1329	0.578035	0.786112	0	0.380068	0.465766	0	0	0	0.109449	0.813802	0.370885	0.0646831	0.558659	0	0.591216	3.67893	1.61751	0.210438	1.71821	0.0488759	0.148085	0	0.413544	1.85773	1.04318	0.305308	0	0.165453	0.301091	0.0588351
Otu0019	0.313901	0.106045	0.138217	0.21751	0.351494	0.0657895	1	0.154628	0.692841	0.444444	0.148093	0.521588	0.936123	0.26252	0.573066	0.332779	0.294118	0.614394	0.217865	1.18234	0.294792	0	0.337838	1.90964	0	0.11274	0.293083	1.02152	1.10677	0.880853	0.776197	0.446927	0	0.802365	0.445931	0.475737	0.378788	0.429553	0.488759	0.423101	0.237342	0.723701	0.453104	0.40568	0.187882	0.245873	0.0330907	0.112909	0.274564
Otu0541	0	0	0	0	0	0	0	0	0	0	0	0	0	0	0	0	0	5.90989	0	0	24.5005	0	0.0422297	0	0	0	0	0	0	0	0	0	0	0	0	0	0	0	0	0	0	0	0	0.318748	0	0	0	0	0
Otu0025	0.224215	0	0	1.16911	0	0.0657895	0.166667	0.0883587	0.375289	0.0634921	0.11107	0.695451	0.495595	0.0201939	0.429799	0.166389	0.845588	0.731422	1.26362	1.47136	0.589584	0.442478	0.253378	0	0	0	0.293083	0.036483	0.976562	0.0463607	0.905563	0.670391	0	0	0.0557414	0.333016	0.0420875	0.0859107	0.0977517	0.909668	2.13608	0.0516929	0.407793	0.0579542	0.0939408	0.0351247	0.0330907	0.225819	1.41204
Otu0030	0.134529	0.212089	0.345543	0.326264	0.421793	0.213816	0.5	0.0441794	0.202079	0.380952	0.148093	0.347725	0.605727	1.39338	0.143266	1.78869	0.441176	0.380339	0.610022	0.315292	0.262037	0.331858	0.380068	1.35072	0	0	0.293083	2.1525	0.455729	0.0463607	0.0646831	0.223464	0	1.01351	0.39019	0.237869	0.16835	1.28866	0.684262	0.740427	0.0791139	0.336004	0.181242	0.144886	0.422734	0.105374	0.0330907	0.0376364	0.254952
Otu0094	0.044843	0	0.737157	3.39859	0.0351494	0.0657895	0	0.176717	0	0.0952381	0	0.0869313	0.220264	0.0807754	0	0.540765	0.0367647	3.45231	0.087146	0	0.163773	0	0.126689	0.698649	0	0.11274	0.937866	1.09449	0.651042	0.0463607	0	0.837989	0	1.5625	0.557414	0.0951475	0.210438	0.0859107	0.684262	0.0211551	0	0.232618	0.181242	0.20284	0.0939408	0.0351247	0.363997	0.301091	0.0980584
Otu0119	0	0	1.86593	0	0	0	0	0	0	0	0	0	0	0.0403877	0	0	0	0	2.22222	0	0	0	0	0	0	0	0	0	0.0325521	0.556328	0	0	0	0	0	0	0.0420875	0	0	0	0	0.129232	0	0	0	0	0	0	0.0196117
Otu0027	0.134529	0	0.0460723	0	0.175747	0.0657895	0.333333	0.287166	0.635104	0.571429	0	0.869313	0.385463	0.424071	0	0.499168	0.110294	0.497367	0	0.105097	0.393056	0.553097	0.211149	0	0	0.11274	0.117233	0.547246	0.227865	0	0.0646831	0.0558659	0	0.760135	0	0.570885	0.294613	0	1.17302	0.401946	0.0791139	0.516929	0.724966	0	0.798497	0.280998	0.198544	0.0752729	0
Otu0090	0.044843	0.318134	0.898411	0	0.632689	0	0	0.0220897	0.115473	0.031746	0	0.289771	0	0.848142	0	0.374376	2.16912	0.380339	0	0.36784	0.163773	0.110619	0.253378	0	0	0.11274	0	0	0.553385	0	0.776197	0	0	0.591216	0.0557414	1.0942	1.09428	1.37457	2.00391	0.190396	0	1.88679	0	0	0	0	0.0661813	0	0
Otu0085	0.044843	0	0.115181	0.924415	0.421793	0.0986842	0	0.0220897	0.606236	0.31746	0.259163	0.869313	0.330396	0.100969	1.43266	0.166389	0.625	0.175541	1.00218	0.656858	0.196528	1.99115	0.0422297	0.13973	0	0	0.468933	0.0729661	1.26953	0.0927214	0.258732	0	0	0.0844595	0.334448	0.333016	0.883838	3.17869	0.391007	0.0846203	0.158228	0.87878	0	0	0.140911	0.0351247	0.165453	0.752729	0.0588351
Otu0083	0.0896861	0.106045	0.852338	0.135943	0.0351494	0.0822368	0.333333	0	0.202079	0.349206	0.22214	0.0579542	0	0.504847	0	0.291181	0.477941	1.05325	0.348584	0.0788229	0.163773	0.110619	0.464527	0.838379	0	0	0.117233	0.182415	0.488281	1.90079	0.129366	0.335196	0	0.464527	0	0.142721	0.126263	0.429553	0.146628	0.12693	0	0.232618	0.271862	0.260794	0.0704556	0	0.132363	0.263455	0.627574
Otu0040	0.179372	0	0.253398	0.734095	0.175747	0.0822368	0.166667	0.110448	0.259815	0.412698	0.0370233	0.20284	0.0550661	0.100969	0.573066	0.374376	0.551471	0.0585138	0.784314	0.394115	0.360301	0.331858	0.126689	0.186306	0	0	0	0.109449	0.390625	0.556328	0.582147	0.391061	8.33333	0.211149	0.613155	0.237869	0.210438	0.429553	0.146628	0.380791	0.39557	0.0775394	0.317173	0.0869313	0.0939408	0.140499	0	0.225819	0.804079
Otu0277	0	0	0	0	0.0351494	0.0164474	0	0.0883587	0	0	0	0	0	2.40307	3.0086	0	0	0	0.087146	0	0.0655093	0	0	0	0	0	0	0	0	0	0.0646831	0	0	0	0	0	0	0	0	2.53861	10.5222	0	0	0	0	0	0	0	2.56913
Otu0125	0	0	0.460723	1.33225	0.351494	0.0328947	1	0.0220897	0	0	0	0	0	0.0403877	2.00573	0	0	0.438853	0.217865	0	0.0655093	0	0	0	0	0.225479	0.762016	0	0.130208	0	1.03493	0	0	0.422297	0	0	3.0303	0	0	1.56547	0.0791139	5.99638	0	0.40568	0.399248	0	0.231635	0	0
Otu0100	0	0.106045	0	0.0815661	0.0702988	0.0328947	0.166667	0	1.27021	0.126984	0.22214	1.3909	0	0.0403877	0.286533	0.0415973	0.367647	0.789936	0.087146	0.499212	0.884376	1.10619	0.126689	0.0465766	0	0	0.0586166	0.0729661	0.16276	0.602689	0.517464	0	0	0.0422297	0.111483	0.0951475	0.16835	0.601375	0.0488759	0.401946	0.316456	0.129232	0.181242	0	0.117426	0.105374	0	0.263455	0.902138
Otu0035	0.134529	0	0	0.489396	0.421793	0	0	0.0220897	0.981524	0.539683	0	0.434657	4.12996	0.0201939	0.716332	0.249584	3.41912	0	0.740741	1.52391	0	0.331858	0.253378	0	0	0.225479	0.762016	0.036483	0.292969	0.69541	1.55239	1.11732	0	0.0422297	0.39019	0.76118	0.0420875	0.601375	0	0.867358	0.316456	0.155079	1.314	0	0.187882	0.456621	0.099272	0	0.0784468
Otu0051	0.269058	0.106045	0	0.0815661	0.0351494	0	0.333333	0.0662691	0.461894	0.380952	0.0370233	0.144886	0.440529	0.201939	0	1.03993	0.625	1.11176	0.217865	0.420389	0.098264	0	0.380068	0.884956	20	0.11274	0.117233	0.875593	0.911458	0.64905	0.129366	0.670391	0	0.464527	0.445931	0.190295	0.126263	0.429553	0.537634	0.211551	0.158228	0.516929	0.317173	0.0289771	0.0234852	0.140499	0	0.150546	0.215729
Otu0260	0	0	0	0	0.140598	0.0493421	0	0.0441794	0	0.031746	0	0	0	0.0201939	0	0.0415973	0.919118	0.409596	0.392157	0.867052	0.0327547	0	0.422297	0	0	0	0	0	1.95312	0	0.0646831	0	0	0	0.39019	0	0	0.0859107	0.195503	0.0423101	2.76899	0	0.181242	0	0.164396	0	0	0	0.176505
Otu0064	0.0896861	0	0.552868	0.40783	0.105448	0.0164474	0.666667	0.265076	0.0577367	0.47619	0.0740466	0.0289771	0	0.26252	0	0.291181	0.441176	0.555881	0.479303	0.157646	0.196528	0.221239	0.380068	1.02469	0	0.225479	0.17585	0.182415	0.227865	0.509968	0.258732	0.726257	0	0.295608	0.278707	0.0951475	0.0420875	0.257732	0.83089	0.105775	0	0.0775394	0.679656	0.173863	0.0939408	0.105374	0.0661813	0.0752729	0.294175
Otu0036	0.0896861	0.530223	0	1.25068	1.26538	0.115132	1	0.353435	1.96305	0	0	0.0579542	0.440529	0.52504	0	0.831947	0	0.0585138	0.043573	0	0.0655093	0	0.0422297	0.558919	0	0.225479	0.468933	0.0729661	0.0651042	0	0	0	0	0.0422297	0	0	0.0420875	0.0859107	0.0977517	0.232706	0	0	0	0	0	0.0351247	4.30179	0.0752729	0.627574
Otu0096	0	1.48462	0	5.87276	0.0351494	0.180921	0	0	0	0.0634921	0.0740466	0.115908	0.0550661	0.0201939	0	0.0415973	0.183824	0.351083	0	0	0	0	0	0	0	0	0.17585	0.0729661	0	0	0.323415	0.111732	0	0.337838	0.39019	0.808754	0	0	0.146628	0.12693	0.791139	0.0258465	0	1.13011	0.328793	0	0.099272	2.33346	0.11767
Otu0284	0	0	0	0	0	0.0822368	0	0	0.230947	0	0	0	0	0.0605816	0	0	0.220588	5.9684	0	0	0	0.331858	0	0	0	0	0	0	0	0	0	0	0	0	0	0	0	0	0	0.698117	0	0.180925	0	0	0.258337	0	0	0	3.72622
Otu0087	0.044843	0	0.0460723	0	0.0351494	0.0164474	0	0	0.404157	0	0	0.318748	0.165198	0.121163	0	0.0831947	0.330882	0.643651	0	0.394115	0.196528	0	0.0844595	0.0931532	0	0.11274	0.468933	0.401313	0.260417	0.0463607	0.194049	0.223464	0	0.929054	0	0	0.0841751	0.257732	0	0.169241	0	0.103386	0.0453104	0.0289771	0	0.0351247	0	0.0752729	0.196117
Otu0045	0.134529	0.106045	0.161253	0.0815661	0	0	0	0	0.259815	0	0.0370233	0.492611	0.550661	0.0605816	0	0.332779	0.330882	0.380339	0.217865	0	0.131019	0	0.0844595	0.232883	0	0	0.0586166	0.0729661	0.292969	0	0.194049	0.223464	0	0.253378	0	0.0951475	0.589226	0	0.293255	0.12693	0	0.646162	0	0.550565	0.305308	0	0	0	0.215729
Otu0093	0.044843	0.424178	0	0.0271887	0	0	0	0.0883587	0.0577367	0	0.0370233	0	0	0.100969	0	0	0.183824	0	0	0.55176	0.0655093	0	0	0.558919	0	0	0	0	0.553385	1.76171	0.0646831	0.0558659	0	0.0844595	0.724638	0.808754	0.252525	0.0859107	0	0.12693	0	0.387697	0.317173	0.173863	0.164396	0.105374	0.165453	0	0.0196117
Otu0039	0.0896861	0	0	0.21751	0.0351494	0.0164474	0.166667	0.0441794	0.663972	0.190476	0.0370233	0.144886	0	0.141357	0	0.332779	0.919118	0.380339	1.87364	0	0.196528	0	0.253378	0.0465766	0	0	0.17585	0.109449	0.195312	0.139082	0.129366	0	0	0.211149	0.222965	0.0951475	0.0841751	0.0859107	0.244379	0.253861	0.0791139	0.0775394	0.135931	0.0289771	0.0469704	0.0351247	0.0661813	0.0376364	0.411845
Otu0311	0	0	0	0	0	0	0.333333	0.0220897	0.0577367	0	0	0	0	0	0	0	0	0	0	0.0262743	0	0	0	0	0	0	0.0586166	0	0	0	0	0	0	0.168919	0	0	0	0	0	0	0	0	0	0	0	0	0	0.376364	0.156894
Otu0079	0.044843	0	0	0.163132	0	0.0493421	0	0	0	0	0	0	0	0	0	0	0.441176	0	1.08932	0	0	0.221239	3.25169	0	0	0	0	0	1.04167	0	0	0	8.33333	0	0	0	0	0	0	0.0634652	1.34494	0	0	0	0	0	0	1.09146	6.47186
Otu0021	0.313901	0	0	0	0.0702988	0	0.166667	0	0.981524	0.0952381	0	0.0579542	0.0550661	0.323102	0	0.0415973	0	0.263312	0	0.0525486	0	0.221239	0.0844595	0	0	0.338219	0	0.145932	0.423177	0.139082	0	0	0	0.0422297	0.891862	0	0.3367	0.601375	0	0.0423101	0	0.310158	0	0	0.0469704	0.175623	0.0330907	0	0
Otu0306	0	0	0	0	0	0.0164474	0	0.0441794	0	0	0	0	0	0.0201939	0.429799	0.249584	0	0	0	0	0.196528	0	0.633446	0	0	0	0	0	0.585938	0	0	0	0	0	0.0557414	0.333016	0.715488	0	0	0	0	0.43939	0	0	0	0.105374	0	0	0
Otu0213	0	0	0	0.163132	0	0	0	0	0	0	0	0	0	0.0403877	0	0	0	2.51609	0	0	3.63577	0.110619	0.971284	0	0	0	0	0	0	0	0.582147	0	0	0	0	0	0	0	0	0.655807	0	0	0	0	0.140911	0	0	4.32819	1.1767
Otu0634	0	0	0	0	0	0	0	0	0	0	0	0	0	0	0	0	0	0	0	0	0	0	0	0	0	0.563698	0	0	0.260417	0	0	0	0	0	0	0	0	0	0.391007	0	0	0	0	0	0.117426	0	0.794176	0	0
Otu0113	0	0.106045	0.161253	0.0815661	0.0351494	0.0164474	0.166667	0.154628	0.51963	0.857143	0	0.115908	0.495595	0.141357	0	0.332779	0.220588	0.526624	0.217865	0.105097	0	0.110619	0.295608	0.27946	0	0.11274	0.117233	0.218898	0.195312	0.231803	0.194049	0.167598	0	0.295608	0.278707	0.0951475	0.126263	0.343643	0.244379	0.232706	0.0791139	0.284311	0.770276	0.0289771	0	0.0351247	0.0661813	0.0752729	0.0588351
Otu0049	0.134529	0	0	0.0271887	0	0	0	0	0.144342	0.0952381	0.0370233	0.0289771	0.440529	0.161551	0.143266	0	0.367647	0.263312	0.174292	0.105097	0.196528	0.221239	0.168919	0.0931532	0	0	0.117233	0.218898	0	0.741771	0	0.223464	0	0.253378	0.111483	0	0.0841751	0.687285	0.58651	0.0211551	0.0791139	0.155079	0.679656	0.0579542	0	0.0351247	0.0330907	0.0752729	0.0392234
Otu0305	0	0	0	0	0	0.0164474	0	0	0	0	0	0	0	0	0	0	0	0	0	0	0	0	0	0	0	0	0	0	0.813802	0	0	0	0	0	0	0	0.378788	0	0	0	0.158228	0.258465	0	0	0.234852	0	0	0.978547	0
Otu0062	0.044843	0	0.0460723	0.21751	0.0351494	0.0328947	0	0.132538	0.0288684	0.0952381	0.185117	0.20284	1.21145	0.0605816	0.143266	0.0831947	0.477941	0.555881	0.130719	0.262743	0.196528	0	0.168919	0.512343	0	0	0.234467	0.328347	0	0.602689	0.194049	0.335196	0	0.464527	0.613155	0.0951475	0.16835	0.515464	0	0.12693	0.316456	0.0775394	0.271862	0.231817	0	0	0.165453	0.150546	0.156894
Otu0032	0.134529	0	0.115181	0.870038	0.421793	0	0.5	0.198807	0.34642	0.031746	0	0.0869313	0.0550661	0.0201939	0	0.415973	0.0367647	0	0.043573	0	0.196528	2.54425	0	0	0	0	0	0	0.0325521	0.0463607	0	0	0	0.0844595	0.334448	0	0	0	0	0	0	0	0	0	0	0	0.0330907	0.0376364	0.0980584
Otu0063	0.044843	0	0.0230362	0.0271887	0.0351494	0	0	0.0441794	0.17321	0	0	0.0289771	0.110132	0.0201939	0	0	0.147059	0.380339	0	0.236469	0.425811	0.221239	0.0422297	0.558919	0	0	0.0586166	0.036483	0.16276	0.0927214	0.0646831	0.223464	0	0.0422297	0	0.142721	0	0.0859107	0	0.846203	0	0	0.135931	0.231817	0	0	0	0.0376364	0.294175
Otu0201	0	0	0	0.516585	0.140598	0	0.166667	0.0220897	0.288684	0.15873	0	0.40568	0.0550661	0	0.716332	0	0.330882	0.263312	0.043573	0	0.196528	0.553097	0.0422297	0	0	0	0	0.036483	0.651042	0.0927214	0.711514	0	8.33333	0	0	0.333016	0.126263	0	0	0.423101	0.791139	0	0.0906208	0	0.0469704	0.175623	0	0.376364	0.215729
Otu0212	0	0	0	0.163132	0.175747	0.0493421	0	0	0.433025	0.0634921	0	0.0579542	0	0	1.14613	0	0.367647	0.292569	0	0	0	0.331858	0	0	0	0	0	0.109449	1.4974	0	0.388098	0	0	0	0.0557414	0.570885	0.252525	0	0	0.0211551	0	0.155079	0.589035	0.0579542	0.375763	0.386372	0	0.0376364	0.0392234
Otu0117	0	0	1.95807	0.0543774	0	0.0986842	0	0.176717	0	0.031746	0	0.144886	0	0.0201939	0	0	0.367647	0	0.043573	0	0.327547	0	0	0.13973	0	0	1.11372	0	0	0	0.0646831	0	0	0	0	0.285442	0	0	0.0977517	0.465411	0.237342	0	0.0453104	0.0579542	0	0	0.0330907	0.301091	1.0002
Otu0217	0	0	0	0.108755	0.0702988	0.0328947	0.166667	0	0.17321	0.031746	0.0370233	0.173863	0.165198	0.0201939	0.143266	0.166389	0.294118	0.380339	0.217865	0.157646	0.0327547	0.110619	0.0422297	0.232883	0	0	0.17585	0.145932	0.0651042	0.139082	0.0646831	0.111732	0	0.211149	0.111483	0.190295	0.0420875	0.171821	0.0977517	0.232706	0.158228	0.129232	0.0453104	0.0869313	0.0469704	0	0	0.225819	0.137282
Otu0135	0	0	0.230362	0	0	0	0.166667	0.353435	0.0288684	0	0	0	0.715859	0	0.143266	0.0831947	0.147059	0.0292569	0.043573	0	0.262037	0.221239	0	0.13973	0	0.11274	0.117233	0.036483	0	0.0927214	0.258732	0	0	0.0844595	0	0.285442	0	0.429553	0.0488759	0.0423101	0.0791139	0.103386	1.13276	0.0869313	0.211367	0.140499	0.099272	0.150546	0.0196117
Otu0421	0	0	0	0	0	0	0	0	0	0.031746	0	0	0	0	0	0	0	0	0	0	0	0	0	0	0	0	0	0	0	0	0	0	0	0	0	0	0	0	0	0	2.21519	0	0	0	0	0	0	0	0
Otu0015	0.358744	0	0	2.52855	0.456942	0.0657895	0	0.154628	0.375289	0.15873	0	0.0289771	0.715859	0.121163	0	0.499168	0.294118	0	0.043573	0	0.0327547	0	0	0	0	0.450958	0.17585	0.182415	0	0.231803	0.194049	0.0558659	0	0.168919	0.222965	0.190295	0.462963	0.257732	0.342131	0	0.39557	0.180925	0	0	0.164396	0	0.099272	0.0376364	0.0196117
Otu0340	0	0	0	0	0	0	0	0	0.606236	0	0.370233	0.115908	0	0	1.14613	0	0.110294	0.672908	0	0	0.327547	0	0.0422297	0	0	0	0	0	0.130208	0	0	0	0	0	0	0	0	0	0	0.444256	0.0791139	0	0	0	0	0	0	1.54309	0.784468
Otu0427	0	0	0	0	0	0	0	0	0	0.031746	0	0	0	0	0.143266	0	0	0	0.043573	0.0525486	0.0655093	1.65929	0	0	0	0	0	0.255381	0.455729	0	0	0	0	0	0	1.8078	0.378788	0	0	0.275016	1.50316	0.0775394	0	0	0.563645	0.632244	0	0.451637	1.35321
Otu0337	0	0	0	0	0	0	0	0	2.22286	0	0	0	0	0	0.716332	0	0	0.146284	0.043573	0.472937	0.360301	0.553097	0	0	0	0	0	0	0	0	0.0646831	0	0	0	0	0	0	0	0	0.951978	0.553797	0	0.0906208	0	0.0234852	0.0351247	0	0.790365	0.0392234
Otu0121	0	0	1.24395	0.21751	0.105448	0	0.333333	0	0.0288684	0.222222	0.0370233	0.173863	0.0550661	0.201939	0.286533	0.0415973	0.183824	0.0292569	0.130719	0	0.098264	0	0.337838	0	0	0.225479	0	0.437796	0.227865	0.0463607	0.129366	0	0	0.422297	0	0.333016	0.505051	1.03093	0.439883	0.0846203	0.0791139	0.930473	0.0906208	0.115908	0.0469704	0	0.0330907	0.0376364	1.0002
Otu0318	0	0	0	0	0	0	0.166667	0	0	0	0	0	0	0	0	0	0	0	0	0	0	0	0	0.326036	0	0	0	0	0	0	0	0	0	0	0	0	0	0	0	0.867358	0.316456	0	0	0	0	0	0	0	0
Otu0115	0	0.106045	0.138217	1.54976	0	0.0493421	0	0.0662691	0	0.222222	0	0.0869313	0.110132	0	0.143266	0	0.551471	0	2.00436	0.131372	0.0655093	0	0.548986	0.0465766	0	0.11274	0.0586166	0	0	0	0	0	0	0.126689	0	1.71265	0	0	0	0	0.712025	0	0	0.927267	0	0	0	0.188182	0
Otu0023	0.403587	0	0.0460723	0	0	0.0164474	0	0.0441794	0.288684	0.285714	0.0370233	0.144886	0	0.0605816	0	0.0831947	0.477941	0	0.305011	0.840778	0	0.110619	0.548986	0	0	0	0.117233	0	0.130208	0.0927214	0.776197	0	0	0.126689	0	0.285442	0.252525	0	0	0.0423101	0.237342	0.129232	0	0	0	0.0702494	0	0.677456	0.0980584
Otu0283	0	0	0	0	0	0.411184	0	0.0662691	0	0	0	0	0.0550661	2.01939	0	0	0	0	0	0	0	0	0	0	0	0	0	0	0	0	0	0	0	0	0	0	0	0	0	0	0	0	0	0	0	0	0	0	0
Otu0042	0.0896861	0	0.29947	0.380642	0.140598	0	0	0.508063	0.0288684	0	0	0	0.385463	0.0201939	0	0.124792	0.257353	0.0292569	0	0.157646	0.163773	0.221239	0.253378	0.652073	0	0	0.0586166	0.0729661	0.0651042	0	0.323415	0	0	0.168919	0.39019	0.190295	0.420875	0.945017	0	0.211551	0	0.542776	0	0.40568	0.0704556	0	0	0.0752729	0.0392234
Otu0074	0.134529	0.424178	0	0	0.492091	0.855263	0	0.220897	0.0288684	0	0.185117	1.27499	0	0.0201939	0.429799	0	0	0	0	0	0.0327547	0	0.422297	0	0	0.225479	0.17585	0.109449	0	0	0.129366	0	0	0	0	0	0	0	0	0	0	0	0	0	0.328793	0.351247	0.595632	0	0.823691
Otu0129	0	0	0.322506	1.14192	0	0.0493421	0	0.0883587	0.0866051	0.0634921	0	0.0289771	0.110132	0.121163	0.143266	0.124792	0.882353	0	0.305011	0.262743	0	0	0.760135	0.372613	0	0	0	0	0	1.01994	0	0.0558659	0	0.168919	0.0557414	0.0475737	0.0420875	0.515464	0	0.0211551	0.158228	0	0	0.0289771	0	0	0	0.188182	0.11767
Otu0114	0	0.106045	0.875374	0.489396	0.0351494	0.263158	0	0.0662691	0	0.380952	0	0	0.220264	0.0201939	0.286533	0	0.0367647	0	0.174292	0.18392	0	0	0.0422297	0.0465766	0	0	0	0.109449	0.0325521	0.69541	0	0.446927	0	0.126689	0.111483	0	0	0.0859107	0.0977517	0	0.0791139	0	0.724966	0.0579542	0	0	0.0661813	0	0
Otu0258	0	0	0	0	0.210896	0	0	0	0.230947	0	0	0.0289771	0	0	0	0	0	0	0	0	0	0.110619	0	0	0	0	0	0	0	0	0	0	0	0.211149	0	0	0	0	0	0	0	0	0	0	0.962893	0	0	0	0
Otu0101	0	0.106045	2.11933	0	0	0.444079	0.166667	0.242987	0	0	0.0370233	0	0	0	0	0.0415973	0.183824	0	1.00218	0	0.294792	0	0	0	0	0	0	0.401313	0.0325521	0	0	0	0	0.591216	0	0	0	0	0.146628	1.01544	0	0	0	0	0	0	0	0	0.11767
Otu0126	0	0	0.414651	0	0.456942	0	0	0	0.0288684	0.0952381	0	0.144886	0	0.100969	0	0	0	0	0	0.578035	0.131019	0.331858	1.09797	0	0	0	0	0.0729661	0	0	0	0	0	0	0.0557414	0	0.462963	0	0	0.0846203	0	0.620315	0	0	0.0939408	0	0	0	2.72602
Otu0095	0.044843	0	0.0691085	0.0271887	0.0702988	0.0328947	0.166667	0.0441794	0.0288684	0.31746	0	0.0289771	0.0550661	0.0605816	0.286533	0.249584	0.110294	0.263312	0.217865	0.0525486	0.0327547	0	0	0.186306	0	0	0.0586166	0.474279	0.227865	0.0463607	0	0	0	0.0422297	0.0557414	0.0475737	0.126263	0	0.0488759	0.12693	0	0.0258465	0.271862	0.144886	0.0939408	0.0702494	0.099272	0.0752729	0.0980584
Otu0105	0	0.106045	0.0230362	0	0	0	0	0.0883587	0	0	0	0	0	0	1.57593	0.124792	0	0	0.043573	0	0	2.65487	0.464527	0	0	0	0	0	1.17188	0	0	0.167598	0	0	0	0.618459	0	0	0	0	0	0	0	0	0.140911	0	0	0	0
Otu0187	0	0	0.0230362	0.353453	0	0	0	0	0.866051	0	0	0	0	0	0	0	0	0.789936	0	1.36626	0	0.995575	0	0	0	0	0	0	0	0	0	0	0	0	0	0	0	0	0	0.0634652	0.0791139	0	0	0	0.258337	0	0	0	0.176505
Otu0335	0	0	0	0	0	0	0	0.0220897	0	0	0	1.13011	0	0	0.143266	0	0.330882	0.46811	0	0	0.098264	0	0	0.41919	0	0	0	0	0	0	0.194049	0	0	0	0	0.666032	0	0	0	0.444256	0	0	0	0	0	0	0	0.0752729	0.0588351
Otu0086	0.044843	0	0.115181	0.734095	0.0702988	0.3125	0	0.132538	0	0.190476	0	0.0579542	0.0550661	0.0807754	0.143266	0	0	0.0877706	0	0	0.425811	0	0.0844595	0.0465766	0	0	0	0.255381	0	0.0463607	0	1.11732	0	0.295608	0.167224	0	0.16835	0	0.0488759	0	0	0.361851	0.271862	0	0.845467	0.0351247	0.0661813	0	0.0196117
Otu0033	0.134529	0	0.0460723	0.0543774	0.0702988	0	0.166667	0.0662691	0.17321	0.15873	0	0	0	0	0	0.207987	0	0.877706	0	0	0.131019	0.110619	0.506757	0.0465766	0	0	0.117233	0.0729661	0.0976562	0.0463607	0	0.167598	0	0.211149	0	0.618459	0.757576	0.0859107	0.391007	0.0846203	0	1.24063	0	0.0579542	0.234852	0	0.0330907	0.188182	0.0392234
Otu0060	0.044843	0	0.276434	0.0271887	0.0702988	0	0.166667	0.0883587	0	0	0	0	0.165198	0.383683	0	0.291181	0.0367647	0.0292569	0.043573	0	0.163773	0	0	0.41919	0	0	0	0.583729	0.195312	0.0463607	0	0.167598	0	0	0.0557414	0	0.16835	0	0.244379	0.0211551	0	0.206772	0.135931	0.0869313	0	0.0702494	0.198544	0.0752729	0
Otu0018	0.403587	0.424178	0.0230362	0.516585	0.140598	0.0164474	0	0.0441794	0.0288684	0.31746	0	0	0.27533	0.0807754	0.143266	0.166389	0.220588	0	0.087146	0.157646	0.131019	0.442478	0.422297	0.0465766	0	0.11274	0.17585	0.0729661	0	0.185443	0.194049	0	0	0	0.334448	0.333016	0	0.171821	0	0	0.316456	0.0516929	0	0	0.0234852	0	0.0661813	0.112909	0
Otu0046	0.0896861	0	0	0.598151	0	0	0	0.0662691	0	0.253968	0.0370233	0.231817	0	0.0403877	0	0.0831947	0	0	0.261438	0	0.524075	0	0	0	0	0	0	0	0	0.139082	0.970246	0.391061	0	0	0.111483	0.0475737	0.0420875	0.257732	0	0	0	0.0516929	0.135931	0	0	0	0	0.489274	0
Otu0346	0	0	0	0	0	0	0	0	0.288684	0	0	0	0	0	0.143266	0	0.0735294	0.0292569	0.043573	0.0525486	0.0655093	0	0.253378	0	0	0	0.17585	0	0.0976562	0.139082	0.194049	0	0	0	0	0.0951475	0	0.0859107	0	0.359636	0.553797	0	0.0906208	0	0.0704556	0.0702494	0	0.414001	0.196117
Otu0243	0	0	0	0.0271887	0.246046	0	0	0	0.202079	0.031746	0.0370233	0.347725	0	0	1.00287	0.0415973	0.0735294	0.0292569	0	0	0	0.110619	0	0.0931532	0	0	0	0	0.0325521	0	0.0646831	0	0	0.126689	0	0	0	0.343643	0	0.0423101	0	0	0	0.550565	0	0	0	0.451637	0
Otu0050	0.179372	0.424178	0.0230362	0	0.105448	0.0164474	0	0.0883587	0.0577367	0.825397	0	0.0289771	0.165198	0.121163	0	0.166389	0	0	1.08932	0	0	0	0	0	0	0	0.0586166	0	0	0	0.194049	0.335196	0	0.126689	0	0	0.210438	0	0	0	0	0.258465	0	0	0	0	0	0.0752729	0
Otu0029	0.269058	0	0	0.0543774	0	0	0.333333	0.0220897	0.51963	0.253968	0	0.521588	0	0	0	0	0	0	0	0	0	0.442478	0.380068	0.41919	0	0	0.644783	0.0729661	0.195312	0.0463607	0.0646831	0	0	0.126689	0	0	0.0841751	0	0	0	0	0.232618	0	0.144886	0.0939408	0.0351247	0.132363	0	0
Otu0047	0.134529	0	0.115181	0.0271887	0	0	0	0.0883587	0	0	0	0.0289771	6.38767	0	0	0.0415973	0	0	0	0	0	0	0.0422297	0	0	0	0.17585	2.84568	0	0	0	0	0	0	0.0557414	0	0.0841751	0	0	0.0211551	0	0.155079	0	0	0	0	0	0	0
Otu0348	0	0	0	0	0	0	0	0	0.230947	0	0	0.0289771	0	0	0	0	0.294118	0	0.130719	0	0	0	0.253378	0	0	0	0	0.0729661	0.260417	1.11266	0	0	0	0	0	0	0	0.171821	0	0	0.158228	0	0.362483	0	0.0469704	0.386372	0	1.84419	0.294175
Otu0336	0	0	0	0	0	0	0	0	3.86836	0	0	0	0	0	0	0	0	0	0	0	0	0	0	0	0	0	0	0	0	0	0	0	0	0	0	0	0	0	0	0.296171	0	0	0	0	0	0	0	0.0376364	0.470681
Otu0061	0.0896861	0.212089	0.0691085	0.0271887	0.0351494	0	0.166667	0.0220897	0	0.793651	0	0	0	0	0.143266	0.0415973	0.404412	0.0877706	0.217865	0	0.0327547	0	0.295608	0	0	0.676437	0	0.036483	0.0651042	0.0463607	0.0646831	0	0	0	0	0	0.0420875	0	0.0977517	0.0846203	0.39557	0.258465	0	0	0.187882	0	0.198544	0.301091	0.764856
Otu0065	0.0896861	0	0	0	0	0.0822368	0	0.0220897	0	0	0.814513	0.376702	0	0	0	0	0	0	0	0	0	0.331858	0	0	0	0	0.293083	0	0	0	0	0	0	0.0422297	0.0557414	0	0.0420875	0	0	0	0.949367	0	0	0	0.0234852	0	0	0	0.411845
Otu0106	0	0.106045	0	0.0271887	0	0	0	0	0	0	0	0	0.165198	0	0.286533	0.0415973	0.0735294	0	0	0	0.0327547	0	0	0.652073	0	0	0	0	0	0	0	0	0	0.0422297	0.0557414	0.0951475	0.0841751	0	0	0.190396	0	0.0258465	0.226552	0.231817	0	0.0351247	0	0	0.0588351
Otu0199	0	0	0	1.30506	0	0	0	0	0.0288684	0.126984	0	0.0579542	0.0550661	0	0	0.0415973	0.110294	0.146284	0.130719	0	0.098264	0	0.168919	0	0	0	0.117233	0	0	0.0927214	0.129366	0.614525	0	0.0422297	0.0557414	0	0	0.343643	0.391007	0.12693	0	0	0.317173	0	0	0.0351247	0	0	0
Otu0068	0.0896861	0	0.0230362	0.870038	0.0702988	0.115132	0.166667	0.110448	0.0288684	0.15873	0.0740466	0.231817	0.110132	0.0807754	0.143266	0.249584	0.294118	0.0292569	0.43573	0.131372	0	0	0.126689	0.0931532	0	0.11274	0.117233	0	0	0.463607	0.258732	0.167598	0	0.0422297	0.111483	0.0475737	0	0.171821	0.0488759	0.0211551	0.158228	0	0	0	0.0234852	0	0	0.188182	0.11767
Otu0091	0.044843	0	0	0.190321	0	0	0	0.0441794	0.115473	0.0634921	0.0370233	0.20284	0	0.0605816	0	0.0415973	0.183824	0.0292569	0.130719	0.36784	0.098264	0.442478	0.0422297	0	0	0	0	0	0.195312	0.139082	0.388098	0	0	0	0.0557414	0	0.0841751	0.171821	0.0488759	0.0423101	0.316456	0	0.0453104	0	0	0.0702494	0	0.0752729	0
Otu0240	0	0	0	0.0271887	0.246046	0	0.333333	0	0	0	0	0.376702	0.330396	0	0.143266	0.0415973	0	0.117028	0	0.0788229	0.163773	0	0	0.0465766	0	0.11274	0	0.036483	0	0.0927214	0.0646831	0	0	0	0	0	0.0841751	0.171821	0	0.0846203	0	0.0258465	0.181242	0.0869313	0	0	0	0.639819	0.0392234
Otu0038	0.0896861	0	0.0230362	0	0.0351494	0	0	0	0	0.222222	0	0.753405	0	0	0	0	0	0.0877706	0.348584	0	0.425811	0	0	0	0	0.11274	0	0	0	0	0	0	0	0	0	0	0	0	0	0.486567	0	0	0.0906208	0	0	0	1.02581	0	0
Otu0020	0.269058	0	0.161253	0.462208	0.105448	0	0	0.132538	0	0.253968	0	0.0579542	0	0.100969	0.286533	0	0.183824	0	0.043573	0	0.0327547	0	0.253378	0	0	0	0.117233	0	0.195312	0	0	0.670391	0	0.380068	0	0	0.126263	0	0.195503	0	0	0.180925	0.0906208	0.0579542	0	0	0	0	0
Otu0132	0	0	0.207326	0.0815661	0	0	0	0	0	0	0	0.0289771	0	0.0403877	0	0	0.110294	0	0.217865	0	0	0	0	0	0	0	0	0	0.748698	0	0	0	0	0	0	0.999049	0.126263	0	0	0	0	0.336004	0	0	2.7008	0	0	0.489274	0
Otu0108	0	0.106045	0.184289	0	0.175747	0	0.166667	0	0.115473	0.031746	0.0370233	0.0579542	0.330396	0.0605816	0	0	0.147059	0	0.087146	0	0	0.110619	0	0	0	0	0.0586166	0	0.0651042	0	0	0	0	0.0844595	0	0	0	0	0	0.0634652	0.158228	0.0258465	0.271862	0	0.0704556	0	0.165453	0	0
Otu0066	0.044843	0	0.29947	0.108755	0.0702988	0	0	0.0220897	0	0.380952	0	0	0.330396	0.201939	0	0	0	0.0292569	0	0.289017	0	0	0.337838	0	0	0.225479	0	0	0.0325521	0.370885	0.129366	1.00559	0	0	0	0	0.378788	0	0.0488759	0	0	0.258465	0	0	0.0939408	0	0.099272	0.0376364	0
Otu0048	0.0896861	0	0	0	0.105448	0.0164474	0.333333	0	0	0.0634921	0	0.0289771	0.495595	0	0	0.166389	0.0367647	0.351083	0	0.0262743	0.0327547	0.110619	0.380068	0.326036	0	0.11274	0.0586166	0.036483	0	0	0	0	0	0.295608	0.278707	0	0.16835	0.343643	0.293255	0.0846203	0	0.180925	0.0453104	0.0579542	0.0234852	0	0	0	0.0392234
Otu0138	0	0	0.322506	0.0271887	0	0.0493421	0	0.0441794	0	0	0.0370233	0.0289771	0.110132	0.0605816	0	0.0831947	0.0367647	0.263312	0.261438	0.210194	0	0.110619	0	0.186306	0	0	0	0.0729661	0	0.278164	0	0	0	0.0422297	0.111483	0	0.0420875	0	0.0488759	0.0634652	0.0791139	0.0516929	0.0906208	0.0289771	0	0	0.0330907	0.150546	0.0588351
Otu0089	0.044843	0	0.184289	0.815661	0	0.0328947	0	0.0441794	0	0.126984	0	0	0.220264	0.0403877	0	0.0415973	0.183824	0.0877706	0.043573	0.210194	0.0327547	0.110619	0.126689	0.326036	0	0.11274	0.0586166	0	0.0651042	0.0463607	0	0	0	0.126689	0.111483	0	0	0	0.0977517	0	0.0791139	0.0258465	0.0906208	0.115908	0	0.0351247	0	0.0752729	0
Otu0204	0	0	0	0.734095	0	0	0.5	0.176717	0	0	0	0	0	0	0	0	0	0	0.522876	0	0	0	0.211149	0	0	0	0.586166	0.182415	0.16276	0	0.0646831	0	0	0.337838	0	0.0475737	0	0	0	0.253861	0.158228	0	0	0.20284	0.140911	0	0.099272	0	0
Otu0155	0	0	0.0460723	2.90919	0	0	1.83333	0.132538	0	0	0	0	4.35022	0.302908	1.7192	0.291181	0	0	0.217865	0	0	0	0.0844595	0	0	0	0	0	0.195312	0	0	0	0	0.0422297	0	0	0	0	0	0	0.0791139	0	0	0	0	0	0	0	0
Otu0357	0	0	0	0	0	0	0	0	0.0866051	0	0	0	0	0	0	0	0.257353	2.95494	0	0.157646	0.0327547	0.221239	0	0	0	0	0	0	0	0	0	0	0	0	0	0	0	0	0	0.169241	0.158228	0	0	0	0.0234852	0	0	0.263455	0.333399
Otu0055	0.179372	0	0	0.0271887	0	0	0.166667	0.0220897	0.115473	0.0634921	0	0.0579542	0.715859	0.0807754	0	0.124792	0.110294	0.117028	0.087146	0.0262743	0	0	0.0844595	0.0931532	0	0	0.117233	0.0729661	0.0976562	0.185443	0.0646831	0	0	0.548986	0	0.0475737	0.0841751	0	0	0.0211551	0	0.0258465	0	0.0289771	0	0.0351247	0	0	0
Otu0072	0.044843	0.106045	0.714121	0.0271887	0	0	0	0.0441794	0	0.0634921	0	0.0579542	0	0	0	0.249584	0.110294	0	0.305011	0.0262743	0	0.110619	0	0.0931532	0	0	0	0.036483	0.0325521	0.0463607	0	0.446927	0	0	0.222965	0.0475737	0	0.0859107	0.0977517	0	0	0.155079	0.0453104	0.0289771	0	0.0351247	0	0	0.0588351
Otu0287	0	0	0	0	0	0.0493421	0	0	0	0	0	0.0869313	0	0	0	0	0.257353	0.204798	0	0	0	0	0	0	0	0	0	0.036483	0.0976562	0	0	0	0	0	0	0	0.0420875	0	0	0	0.0791139	0.0258465	0	0	0.281822	0	0	1.242	0.215729
Otu0112	0	0.106045	0.529832	0	0.0702988	0	0	0.198807	0.0577367	0.0634921	0	0.0579542	0.550661	0.0605816	0.143266	0	0.0367647	0.0292569	0.087146	0	0.098264	0	0	0	0	0	0	0.036483	0.0651042	0	0	0	0	0	0	0	0.0841751	0	0	0.0211551	0	0.0258465	0.271862	0	0	0	0	0.0376364	0
Otu0207	0	0	0	0.21751	0	0	0	0.0441794	0	0	0	0	0	0	1.7192	0	0.147059	0.146284	0	0	0.425811	0.442478	0.422297	0	0	0	0	0	0.195312	0.417246	0	0	0	0	0	0.0475737	0	0	0	0.909668	1.18671	0	0	0	0	0.140499	0	1.01618	0.294175
Otu0834	0	0	0	0	0	0	0	0	0	0	0	0	0	0	0	0	0	0	0	0	0	0	0	0	0	0	0	0	0	0	0	0	0	0	0	0	0	0	0	0	0	0	0	0	0	0	0	0	0
Otu0131	0	0	0.253398	0	0	0	0	0	0	0.031746	0	0	0	0	0	0	0	0	0.305011	0	0	0	0	0	0	0	0	0	0	0.231803	0	0	0	0	0	0	0.0420875	0	0	0	0	0	0	0	0	0	0	0	0
Otu0211	0	0	0	0.21751	0.140598	0.0328947	0.166667	0.0220897	0	0.0952381	0.11107	0.20284	0	0.0403877	0	0	0.110294	0	0	0	0	0	0.0844595	0	0	0	0	0.036483	0.0976562	0.0927214	0	0	0	0	0	0	0.0420875	0	0	0.211551	0.158228	0.0516929	0	0	0	0.0351247	0	0	0.0196117
Otu0088	0.044843	0	0.0691085	0	0	0.0493421	0.166667	0	0.0288684	0.0634921	0	0	0.110132	0.100969	0	0.166389	0.0367647	0.175541	0.043573	0.0788229	0.131019	0.110619	0.0422297	0.41919	0	0	0.117233	0.0729661	0.0976562	0.139082	0	0.0558659	0	0.464527	0	0	0.0420875	0.257732	0.0977517	0.0634652	0	0.0258465	0	0.0869313	0.0234852	0	0.0330907	0.0752729	0.156894
Otu0123	0	0	0.59894	0.21751	0.105448	0	0	0	0.115473	0.349206	0	0.144886	0	0.100969	0	0.0831947	0.183824	0	0.217865	0	0.0327547	0	0.126689	0	0	0.11274	0.117233	0	0.0651042	0.0927214	0.194049	0	0	0.422297	0	0.0951475	0	0	0	0.148085	0.0791139	0	0.0906208	0.0579542	0.0939408	0	0.0330907	0.0752729	0.0196117
Otu0202	0	0	0	0.598151	0	0.0493421	0	0.0441794	0	0.349206	0	0	0	0.100969	0.143266	0	0.147059	0	0.740741	0	0	0	0	0	0	0.11274	0	0	0.0325521	0.0927214	0	0.0558659	0	0	0	0	0.126263	0	0	0.275016	0.158228	0.232618	0	0	0.117426	0	0	0	0
Otu0197	0	0	0.0230362	0.0271887	0.0702988	0.197368	0	0.0441794	0	0	0.0740466	0	0.110132	0.161551	0.143266	0.0415973	0.0367647	0.0292569	0.217865	0.262743	0	0	0.126689	0.186306	0	0	0	0	0.0325521	0.0463607	0	0	0	0.380068	0.557414	0.0475737	0	0.343643	0	0.0211551	0.0791139	0.0258465	0	0.173863	0.0234852	0	0	0.0376364	0.0784468
Otu0431	0	0	0	0	0	0	0	0	0	0	0.0370233	0.521588	0	0	0	0	0	0	0	0	0	0.221239	0	0	0	0	0	0	0.0976562	0	0	0	0	0	0	0	0	0	0	0	0.237342	0	0	0	0.0234852	0	0	0	1.5101
Otu0098	0	0.424178	0	0.21751	0.0351494	0	0	0	0.923788	0	0	0.0869313	0	0	0	0.0415973	0.110294	0	0.043573	0	0	0	0	0	0	0	0.0586166	0	0.325521	0.0463607	0	0	0	0.0844595	0	0.0475737	0.0420875	0	0	0.507722	0	0	0	0	0.0704556	0	0	0.150546	0
Otu0836	0	0	0	0	0	0	0	0	0	0	0	0	0	0	0	0	0	0	0	0	0	0	0	0	0	0	0	0	0	0	0	0	0	0	0	0	0	0	0	0	0	0	0	0	0	0	0	0	3.39282
Otu0342	0	0	0	0	0	0	0	0	0.577367	0	0	0	0	0	0	0	0	0	0	0	0	0	0	0	0	0.11274	0	0.182415	0	0	0	0	0	0	0	0	0	0	0	0.0211551	0	0	0	0	0.493189	0.105374	0.0330907	0	0
Otu0069	0.044843	0	0.0230362	0.0543774	0.0351494	0.0164474	0	0.0220897	0.115473	0.031746	0.370233	0.20284	0.220264	0.100969	0	0.124792	0.110294	0.0877706	0.043573	0.0262743	0	0.110619	0	0.0931532	0	0	0	0	0	0.139082	0	0.167598	0	0.126689	0	0	0	0	0	0.0846203	0.0791139	0.0516929	0.0453104	0.0289771	0	0	0	0	0.0392234
Otu0416	0	0	0	0	0	0	0	0	0	0.0634921	0	0	0	0	0	0	0	0	0	0	0	0	0.760135	0	0	0	0	0	0	0.0927214	0	0	0	0	3.67893	0	0.0420875	0	0	0	0.0791139	0	0	0	0	0	0	0	0
Otu0152	0	0	0.0460723	0	0	0.0164474	0.166667	0.0220897	0.0288684	0.031746	0.11107	0.0289771	0.385463	0.141357	0	0	0.0735294	0.234055	0	0	0.0327547	0	0.0422297	0.13973	0	0	0.0586166	0	0.0976562	0.231803	0	0.0558659	0	0.295608	0.0557414	0.0951475	0	0.0859107	0.244379	0.0423101	0.0791139	0.0516929	0.181242	0.0289771	0.0704556	0.0351247	0.0661813	0	0.0588351
Otu0264	0	0	0	0	0.0702988	0	0	0	0.0866051	0	0.0740466	0.115908	0	0	0.143266	0	0.220588	0.0292569	0	0.105097	0.098264	0	0.0422297	0	0	0	0	0	0.130208	0.0463607	0.0646831	0	0	0.0422297	0	0	0	0	0	0.0211551	0.0791139	0	0.0453104	0	0.0469704	0	0	0.376364	0.0980584
Otu0259	0	0	0	0	0.105448	0	0	0	0.115473	0	0	0.144886	0	0	0	0.0415973	0.110294	0	0	0.315292	0.196528	0.110619	0	0	0	0	0	0.036483	0	0.0463607	0.0646831	0	0	0	0	0.0475737	0.126263	0.0859107	0	0.0634652	0	0.697855	0.0453104	0	0.0234852	0	0.0330907	0.52691	0.137282
Otu0162	0	0	0.0460723	0.108755	0.0351494	0.0164474	0	0.0220897	0	0.126984	0.0370233	0	0	0.0605816	0.143266	0.124792	0	0.0877706	0.043573	0.0525486	0.163773	0	0	0.186306	0	0	0.0586166	0.109449	0.0651042	0.0927214	0	0.0558659	0	0.0422297	0	0.0951475	0.0841751	0	0	0.105775	0.237342	0	0.0453104	0.0869313	0.0704556	0	0.0661813	0.0752729	0.156894
Otu0171	0	0	0.0691085	0	0	0	0	0	0	0	0	0	0	0.0201939	0	0.0831947	0.0367647	0.0585138	0.043573	0.0262743	0	0.110619	0.0422297	0.13973	0	0	0.0586166	0.291864	0	0.0927214	0	0.614525	0	0	0.111483	0.142721	0.126263	0	0.195503	0.0846203	0	0.0775394	0.0906208	0.0869313	0	0.0351247	0	0.0376364	0
Otu0037	0.0896861	0	0	0	0	0.0986842	0	0	0.0288684	0.984127	0	0	0	0.0403877	0	0	0.0367647	0.204798	0.043573	0.0525486	0.0655093	0.331858	0.0844595	0	0	0	0	0	0	0	0	0	0	0	0.0557414	0	0	0	0.195503	0.232706	0	0	0.362483	0	0	0.0702494	0	0.112909	0.0392234
Otu0052	0.0896861	0	0	0	0	0	0	0	0.144342	0.0952381	0	0	0.0550661	0	0	0	0.147059	0.292569	0.217865	0.131372	0.163773	0	0.126689	0.0465766	0	0	0	0.036483	0.0651042	0	1.94049	0	0	0	0	0.0475737	0.0420875	0	0	0.148085	0	0	0	0	0.0704556	0.0351247	0	0.489274	0.0392234
Otu0026	0.134529	0.212089	0.0921447	0.0543774	0.0702988	0.0493421	0	0.0220897	0	0.253968	0.0370233	0	0.440529	0.100969	0	0.249584	0.220588	0.117028	0.130719	0.0788229	0.163773	0.110619	0	0.232883	0	0	0	0.109449	0	0.509968	0.0646831	0.27933	0	0.126689	0	0	0	0	0.146628	0.0634652	0.158228	0.0258465	0	0	0.0469704	0	0.0330907	0	0.0980584
Otu0339	0	0	0	0	0	0	0	0	1.93418	0	0	0	0.0550661	0	0	0	0	0.0585138	0	0.0525486	0	0	0	0.13973	0	0	0	0	0.195312	0.0463607	0	0	0	0	0	0	0	0.0859107	0	0.0211551	0	0	0	0	0	0	0	0	0.0392234
Otu0456	0	0	0	0	0	0	0	0	0	0	0	0.0579542	0	0.0201939	0	0	0.0735294	0	0.043573	0	0	0	0	0	0	0	0	0	0	0	0	0	0	0	0	0	0	0	0	0	0	0	0	0	0	0	0	0	0
Otu0146	0	0	0.0921447	0.543774	0	0.0164474	0	0.0441794	0	0	0	0	0	0	0.573066	0	0.0367647	0	0.392157	0.157646	0.131019	0	0	0	0	0	0	0	0.0651042	0	0	0	0	0	0	0.0475737	0.0420875	0	0	0.105775	0.632911	0.0516929	0	0.289771	0	0	0	0.0752729	0.392234
Otu0218	0	0	0	0.0815661	0.105448	0	0	0	3.69515	0	0	0	0	0	0	0	0	0	0.174292	0	0	0	0	0.232883	0	0.11274	0	0	0	0	0	0	0	0	0.0557414	0	0	0	0	0	0	0	0	0	0	0	0	0	0
Otu0353	0	0	0	0	0	0	0	0	0.0866051	0	0	0.0579542	0	0.0403877	0.143266	0	0.330882	0	0	0.131372	0	1.54867	0	0	0	0	0.117233	0	0.0976562	0	0.0646831	0	0	0	0.111483	0.190295	0	0.0859107	0	0.0423101	0.158228	0	0	0	0.0704556	0.0351247	0	0.263455	0.176505
Otu0312	0	0	0	0	0	0	0.333333	0	0.0866051	0	0.148093	0.0579542	0	0	0.429799	0	0	0.204798	0.130719	0.18392	0.131019	0.110619	0	0	0	0	0	0	0.195312	0.0927214	0.0646831	0	0	0	0	0	0	0	0	0	0	0.0258465	0	0	0	0	0	0.0752729	0.156894
Otu0156	0	0	0.0921447	0.0543774	0	0	0.166667	0	0.0866051	0.031746	0	0	0	0.0807754	0.143266	0.0831947	0.0367647	0.0877706	0	0	0	0	0.126689	0.13973	0	0	0.117233	0.145932	0.0651042	0.278164	0.0646831	0.0558659	0	0.211149	0	0.0475737	0.16835	0.0859107	0.146628	0.0211551	0	0	0.0453104	0.144886	0.0469704	0	0.0661813	0	0.0392234
Otu0209	0	0	0	0.190321	0	0	0	0	0.202079	0	0.0740466	0.0579542	0	0.0403877	0.286533	0	0.0735294	0.146284	0.130719	0.0262743	0.098264	0	0.126689	0	0	0	0.17585	0.109449	0.0651042	0.0463607	0.323415	0	0	0.0844595	0.0557414	0	0	0	0	0.12693	0	0.0775394	0.0453104	0	0.0704556	0.105374	0	0.225819	0.23534
Otu0575	0	0	0	0	0	0	0	0	0	0	0	0	0	0	0	0	0	0	0.305011	0	0	0	0	0	0	0	0	0	0	0	0	0	0	0	0	0	0	0	0	0	0	0	0	0	0.0234852	0	0	0	0
Otu0067	0.044843	0	0	0	0	0	0	0.154628	0	0	0.0370233	0.0289771	0	0.0201939	0.286533	0.0415973	0	0.0877706	0.087146	0	0.0655093	0	0	0	0	0	0.3517	0	0.0651042	0	0	0	0	0.168919	0.501672	0.0475737	0.0841751	0.171821	0	0.0634652	0	0.0258465	0.271862	0	0.0234852	0	0	0	0.254952
Otu0345	0	0	0	0	0	0	0	0	0.288684	0	0	0.0579542	0	0	0	0.249584	0.147059	0.263312	0.610022	0	0.327547	0	0.0844595	0.0931532	0	0	0	0	0	0	0.0646831	0	0	0	0.222965	0.0475737	0	0.0859107	0	0.190396	0.474684	0	0	0.0289771	0	0	0	0	0.0588351
Otu0461	0	0	0	0	0	0	0	0	0	0	0	0.0289771	0	0	0	0	0	0	0	0	0	0	0	0	0	0	0	0	0	0	0	0	0	0	0	0	0	0	0	0	0	0	0	0	0	0	0	0	0
Otu0271	0	0	0	0	0.0351494	0	0	0	0	0	0	0.173863	0	0.141357	1.00287	0	0	0.117028	0	0	0	0.442478	0	0.791803	0	0	0	0	0	0	0	0	0	0	0	0	0.0841751	0	0	0.12693	0.553797	0.258465	0	0.0289771	0.0469704	0	0	0	0.470681
Otu0012	0.44843	0	0.322506	0	0	0	0	0	0	0	0.518327	0	0	0	0	0.291181	0	0	0.305011	0	0	0	0	0	0	0	0	0	0	0	0	0	0	0	0.222965	0	0.126263	0	0	0.232706	1.18671	0.206772	0	0	0	0	0	0.150546	0.0392234
Otu0059	0.044843	0	0.0691085	0.62534	0	0.0493421	0	0.0441794	0	0	0.0740466	0.173863	0	0.0201939	0	0.0831947	0.330882	0.0292569	0.392157	0	0	0.442478	0	0	0	0	0.0586166	0	0.16276	0.0463607	0.194049	0	0	0	0	0	0	0	0	0	0.0791139	0	0	0	0.0234852	0	0	0.150546	0
Otu0301	0	0	0	0	0	0.0164474	0	0	0.0577367	0	0	0.0869313	0	0	0	0	0.0367647	0	0.043573	0	0	0	0	0.186306	0	0	0	0	0.0325521	0	0	0	0	0	0	0	0	0	0.0977517	0.0211551	0.158228	0.0775394	0	0.115908	0	0.0351247	0	0.52691	0.725632
Otu0078	0.0896861	0	0.48376	0	0	0	0	0.154628	0	0	0.0370233	0	0	0.0201939	1.00287	0	0	0	0	0.315292	0	0	0	0	0	0	0	0.0729661	1.39974	0	0	0	0	0	0.445931	0	0	0	0	0	0	0	0	0	0	0.105374	0	0.0376364	0
Otu0223	0	0	0	0.0815661	0	0	0	0	0	0	0	0.0579542	0	0.0201939	0	0.0415973	0.110294	0.175541	0.087146	0	0	0.442478	0.253378	0.232883	0	0	0	0	0.0325521	0	0.0646831	0	0	0	0	0	0	0	0	0.105775	0.237342	0	0	0	0.0234852	0.0351247	0	0.0376364	0.196117
Otu0200	0	0	0	0.570962	0.0351494	0	0	0.198807	0	0	0	0	0	0	0.143266	0	0.0367647	0	0.87146	0	0	0	0.548986	0	0	0	0	0.291864	0.520833	0	0	0	0	0	0	0.0951475	0	0	0	0	0	0	0	0	0	0	0	0	0
Otu0102	0	0.106045	0.0460723	0.0271887	0	0	0	0.0220897	0	0.031746	0	0	0	0.0201939	0.143266	0	0	0	0.043573	0.0525486	0	0	0.168919	0.41919	0	0.11274	0	0	0.0325521	0.509968	0	0.111732	0	0.253378	0.111483	0	0	0.0859107	0	0.0211551	0	0	0.135931	0.0289771	0	0	0	0.0376364	0
Otu0837	0	0	0	0	0	0	0	0	0	0	0	0	0	0	0	0	0	0	0	0	0	0	0	0	0	0	0	0	0	0	0	0	0	0	0	0	0	0	0	0	0	0	0	0	0	0	0	0	2.33379
Otu0370	0	0	0	0	0	0	0	0	0.0577367	0.031746	0.0370233	0.144886	0	0.0201939	0.143266	0	0.0735294	0.0877706	0	0.0525486	0	0	0	0	0	0	0.117233	0	0	0	0.0646831	0	0	0.0844595	0	0	0	0	0	0.0634652	0.0791139	0.0516929	0	0	0	0	0	0.112909	0
Otu0225	0	0	0	0.0543774	0.0702988	0	0	0.0220897	0.0577367	0	0	0.0869313	0.27533	0	0	0.166389	0	0	0	0.105097	0	0.442478	0	0.0931532	0	0.11274	0.0586166	0	0.0651042	0	0	0	0	0.126689	0	0.0475737	0	0	0	0.0211551	0	0.0258465	0	0.231817	0.0234852	0	0.132363	0.0376364	0.0392234
Otu0071	0.044843	0.106045	0	0.0815661	0	0.0164474	0	0.0662691	0.115473	0.0952381	0	0	0.0550661	0.0807754	0	0	0.0367647	0.0292569	0.130719	0.0525486	0.0327547	0	0	0.0931532	0	0	0	0	0	0.0927214	0.0646831	0	0	0.0844595	0.0557414	0.0951475	0	0.343643	0.0488759	0.0423101	0.237342	0.0258465	0	0	0.0234852	0	0.0330907	0.0752729	0.0392234
Otu0267	0	0	0	0	0.0351494	0	0.166667	0	0.0866051	0	0	0	0.0550661	0.100969	0	0	0	0	0	0	0	0	0.0844595	0	0	0	0.234467	0	0	0	0.0646831	0	0	0	0	0.0475737	0	0.429553	0	0	0	0	0.0453104	0.0289771	0	0.0351247	0.198544	0	0
Otu0600	0	0	0	0	0	0	0	0	0	0	0	0	0	0	0	0	0	0	0	0	0.0327547	0	0	0	0	0	0	0	0	0	0	0	0	0	0	0	0	0	0	0	0	0	0	0	0	0	0	0	0.784468
Otu0133	0	0	0.29947	0.0815661	0	0.0164474	0	0	0.0288684	0	0	0	0	0	0.143266	0.0415973	0.110294	0	0.174292	0.0525486	0	0	0	0.0465766	0	0.11274	0	0.036483	0.0651042	0.0927214	0	0	0	0.126689	0	0.0475737	0.0420875	0	0.0488759	0	0	0.0516929	0.0453104	0.0289771	0.117426	0	0	0	0.0196117
Otu0498	0	0	0	0	0	0	0	0	0	0	0	0	0	0	1.14613	0	0	0.0292569	0	0	0.0655093	0	0	0	0	0	0	0	0	0	0	0	0	0	0	0	0	0	0	0.338481	0	0	0	0	0	0	0	0	0.0784468
Otu0073	0.044843	0.424178	0.138217	0.21751	0	0	0	0.132538	0	0.285714	0	0.115908	0	0.0201939	0.286533	0	0.330882	0	0.348584	0.18392	0	0.442478	0	0	0	0	0	0	0.0651042	0	0.258732	0	0	0	0	0	0	0	0	0	0	0.0258465	0.181242	0	0	0	0	0	0
Otu0246	0	0	0	0.0271887	0	0	0	0	0.0288684	0.0634921	0	0.115908	0	0	0	0.0415973	0.147059	0.146284	0.087146	0.236469	0	0.110619	0	0	0	0	0	0	0.0976562	0	0.129366	0	0	0	0	0	0	0	0	0.0634652	0.0791139	0	0	0.0289771	0	0	0	0.0752729	0.0392234
Otu0393	0	0	0	0	0	0	0	0	0.0288684	0	0	0	0	0	0	0	0	0	0	0	0	0	0	0	0	0	0	0	0.0651042	0	0	0	0	0.0422297	0	0	0	0	0.0488759	0	0.316456	0	0	0	0.164396	0	0	0	0
Otu0350	0	0	0	0	0	0	0	0	0.144342	0	0	0.231817	0	0	0	0	0.0367647	0.0877706	0	0.105097	0.458565	0	0	0	0	0	0	0	0	0	0	0	0	0	0	0	0	0	0	0.148085	0	0	0	0	0	0	0	0.0376364	0.333399
Otu0164	0	0	0.0230362	0.135943	0	0	0.333333	0.0441794	0	0	0	0	0	0.383683	0	0.166389	0.110294	0.0585138	0	0	0	0.110619	0	0	0	0	0	0	0	0	0.0646831	0	0	0	0	0.0475737	0.0420875	0	0	0.0211551	0	0	0.0453104	0.0579542	0.0469704	0	0	0	0
Otu0417	0	0	0	0	0	0	0	0	0	0.15873	0	0	0	0	0	0	0	0	0.043573	0.55176	0	0	0	0	0	0	0	0	0.16276	0	0.0646831	0	0	0	0	0	0.0420875	0	0	0.401946	0	0.0775394	0	0	0	0	0	0.112909	0.254952
Otu0077	0.044843	0	0	0.0271887	0	0	0	0.0220897	0	0	0	0	0	0	0	0	0.220588	0.0292569	0	0.0788229	0.0655093	0	0	0.13973	0	0	0.293083	0	0	0.0927214	0	0	0	0	0.0557414	0.0475737	0.0420875	0	0	0.105775	0.0791139	0	0.0453104	0.0869313	0	0	0	0.112909	0.0392234
Otu0169	0	0	0.115181	0.0271887	0.0351494	0	0	0	0.0288684	0	0	0	0	0.0403877	0	0	0	0	0	0	0.0327547	0	0.0844595	0.0931532	0	0	0	0.218898	0	0	0	0.0558659	0	0.0422297	0.111483	0	0	0	0.0488759	0.0211551	0	0.103386	0.0906208	0.0289771	0.0704556	0	0	0	0.0392234
Otu0373	0	0	0	0	0	0	0	0	0.0288684	0	0	0	0	0	0	0	0	0	0	0	0	0	0	0	0	0	0	0	0	0	0	0	0	0	0	0	0	0	0	1.8828	0	0	0	0	0	0	0	0	0
Otu0410	0	0	0	0	0	0	0	0	0.0288684	0	0	0	0	0	0.286533	0	0	0	0	0	0	0	0.211149	0	0	0	0	0	0.0651042	0	1.22898	0	0	0	0	0.190295	0	0	0	0.359636	0.0791139	0.0775394	0	0	0	0	0	0	0
Otu0140	0	0	0.115181	0	0.0351494	0	0	0	0	0	0	0	0	0	0	0.0831947	0	0.0877706	0.043573	0.0525486	0	0.110619	0	0.27946	0	0	0	0.036483	0	0.0463607	0	0	0	0.0422297	0.111483	0.0475737	0.0841751	0	0.0488759	0.0423101	0	0.0516929	0.135931	0.0289771	0	0.0351247	0	0.0376364	0.0196117
Otu0273	0	0	0	0	0.0351494	0	0	0	0.34642	0	0	0.0289771	0	0	0.429799	0	0	0.0585138	0.043573	0.157646	0.0655093	0	0.0422297	0	0	0	0	0	0.0651042	0.0463607	0.258732	0	0	0	0	0.142721	0	0	0	0.12693	0.0791139	0	0	0	0.0234852	0	0	0.150546	0.0392234
Otu0229	0	0	0	0.0543774	0	0	0	0	0.202079	0	0	0.0579542	0	0.0201939	0	0	0.110294	0	0	0	0	0	0	0	0	0	0.117233	0.036483	0	0.231803	0	0	0	0.337838	0	0	0.0841751	0	0.0488759	0	0.158228	0.0775394	0.0453104	0	0.0704556	0.0351247	0.099272	0.112909	0.0196117
Otu0080	0.044843	0.424178	0	0	0	0	0	0	0	0	0	0.0289771	0.0550661	0	0.143266	0	0.0367647	0	0	0.157646	0	0	0	0	0	0.11274	0.0586166	0	0	0.0463607	0.0646831	0	0	0	0	0	0	0.0859107	0	0	0	0	0	0	0	0	0.099272	0.301091	0.0392234
Otu0347	0	0	0	0	0	0	0	0	0.288684	0.031746	0	0.144886	0.0550661	0	0	0	0	0.0292569	0.043573	0.0262743	0	0.221239	0	0	0	0	0	0.036483	0.0325521	0	0	0	0	0.0422297	0.0557414	0	0.0420875	0	0	0	0.0791139	0.0258465	0	0	0	0	0	0.0752729	0.0588351
Otu0161	0	0	0.0460723	0	0	0.0822368	0	0	0.259815	0.126984	0.22214	0	0	0.0201939	0	0.0831947	0	0	0.043573	0.0262743	0.098264	0	0.0422297	0	0	0	0.0586166	0.0729661	0.0325521	0.0927214	0.129366	0.335196	0	0.168919	0	0.428164	0.0420875	0.0859107	0	0	0.0791139	0.0516929	0.0453104	0	0.0234852	0	0.0330907	0.112909	0
Otu0141	0	0	0.115181	0	0	0.0328947	0	0.0883587	0	0.0634921	0	0	0	0.0201939	0	0	0.183824	0	0.566449	0	0	0	0.0422297	0	0	0	0	0	0.130208	0.0463607	0	0	0	0.126689	0	0.0951475	0.0420875	0	0	0	0	0.0775394	0	0	0	0	0	0	0
Otu0178	0	0	0.0230362	0	0	0.0164474	0	0.0220897	0.0288684	0	0	0	0	0.0201939	0.143266	0.0415973	0.0367647	0.0877706	0.043573	0.131372	0	0	0.0422297	0.232883	0	0	0.0586166	0.109449	0	0.0463607	0	0.111732	0	0.0844595	0.0557414	0.0475737	0.0420875	0	0.146628	0.0423101	0.0791139	0.0258465	0	0	0	0	0	0	0.0196117
Otu0075	0.044843	0	0.0230362	0.0271887	0.0351494	0	0	0	0.0288684	0.031746	0.0740466	0.0289771	0.110132	0.0403877	0	0	0	0.0585138	0	0	0	0	0.0844595	0.0931532	0	0	0.117233	0	0	0.231803	0	0.0558659	0	0	0	0.0475737	0.0420875	0	0	0	0	0.0258465	0	0.0289771	0	0	0.0330907	0.0376364	0
Otu0338	0	0	0	0	0	0	0	0	1.38568	0	0	0.521588	0	0	0	0	0.0367647	0	0	0	0	0	0	0	0	0	0	0	0	0.0463607	0.0646831	0	0	0	0	0	0	0	0	0	0	0	0	0	0	0.0702494	0	0	0
Otu0371	0	0	0	0	0	0	0	0	0.0288684	0	0	0	0	0	0	0.207987	0.0367647	0	0	0.131372	0.0327547	0	0.295608	0.41919	0	0	0	0.109449	0	0	0.0646831	0	0	0	0	0	0	0	0	0.12693	0	0	0.0453104	0.0289771	0	0	0	0	0.0980584
Otu0360	0	0	0	0	0	0	0	0	0.0577367	0	0	0	0	0	0	0.0415973	0	0	0	0	0	0	0	0	0	0	0	0	0	0	0.0646831	0	0	0	0	0	0	0	0	0.190396	0	0.0775394	0	0	0.0234852	0	0	0.0376364	0
Otu0428	0	0	0	0	0	0	0	0	0	0	0.33321	0	0	0	0	0	0.330882	0.117028	0.348584	0.105097	0.0327547	0	0	0	0	0	0	0	0	0.0463607	0	0	0	0	0	0.0475737	0	0	0.0488759	0.0634652	0	0	0	0.20284	0.0234852	0.105374	0	0.0376364	0.0588351
Otu0699	0	0	0	0	0	0	0	0	0	0	0	0	0	0	0	0	0	0	0	0	0	0	0	0	0	0	0	0	0	0	0	0	0	0	0	0	0	0	0	0.0211551	0	0	0	0	0	0	0	0.263455	1.29437
Otu0613	0	0	0	0	0	0	0	0	0	0	0	0	0	0	0	0	0	0	0	0	0	0.110619	0	0	0	0	0	0	0	0	0.323415	0	0	0	0	0	0	0	0	0.0423101	0	0	0	0	0	0	0	0.376364	0.0196117
Otu0103	0	0.106045	0.0230362	0.21751	0.210896	0.0328947	0	0.0441794	0	0.0952381	0	0	0	0	0	0	0.183824	0.0585138	0.087146	0.0262743	0	0	0	0	0	0.11274	0.0586166	0	0	0	0	0	0	0	0	0	0.0420875	0	0	0	0.158228	0.0258465	0	0	0	0	0	0.112909	0
Otu0463	0	0	0	0	0	0	0	0	0	0	0	0.0289771	0	0.0403877	0.143266	0	0	0	0	0	0	0.884956	0	0	0	0	0	0	0	0	0	0	0	0	0.167224	0	0	0	0	0	0	0.0516929	0	0	0	0	0	0	0
Otu0134	0	0	0.276434	0.380642	0	0.0986842	0	0	0	0	0	0	0	0	0	0	0.0367647	0	0	0	0	0	0.0422297	0.0465766	0	0	0	0	0	0	0	0	0	0.337838	0	0	0	0	0	0.0846203	0.712025	0	0	0.144886	0	0	0	0	0.0196117
Otu0517	0	0	0	0	0	0	0	0	0	0	0	0	0	0	0	0	0.110294	0.0585138	0	0	0	0	0	0	0	0	0	0	0	0	0	0	0	0	0	0	0	0	0.146628	0	0	0.0775394	0	0	0.0234852	0	0	0	0
Otu0423	0	0	0	0	0	0	0	0	0	0.031746	0	0.115908	0	0	0	0.0415973	0.0735294	0.0585138	0.130719	0.0788229	0.0655093	0	0.0422297	0	0	0	0	0.109449	0	0	0	0.446927	0	0	0	0	0	0	0	0.0211551	0	0	0	0	0	0	0.0330907	0.0752729	0.0196117
Otu0116	0	0.106045	0.115181	0.0815661	0.0351494	0.0493421	0	0	0	0.0634921	0	0.0289771	0.440529	0.0807754	0	0.166389	0.110294	0	0.043573	0	0	0	0	0.232883	0	0	0	0	0	0	0.0646831	0.0558659	0	0	0	0	0.0420875	0	0.0488759	0	0	0.0516929	0.0453104	0	0.0234852	0	0	0	0
Otu0244	0	0	0	0.0271887	0	0	0	0.0220897	0.144342	0	0.0740466	0.0289771	0.0550661	0	0	0	0	0.263312	0	0.0262743	0.131019	0	0	0.0465766	0	0	0	0.109449	0.292969	0	0	0	0	0	0	0.0475737	0	0	0	0.105775	0	0	0	0	0	0	0	0	0
Otu0543	0	0	0	0	0	0	0	0	0	0	0	0	0	0	0	0	0	0.175541	0	0.0525486	0	0.110619	0	0	0	0	0	0	0	0	0.258732	0	0	0	0	0	0	0	0	0.0211551	0	0	0	0	0.0469704	0	0	0.0752729	0.0784468
Otu0214	0	0	0	0.135943	0	0.0986842	0	0.220897	0	0.031746	0	0	0	0.0605816	0.143266	0	0.0367647	0.0292569	0.697168	0	0	0	0	0.13973	0	0	0	0.036483	0	0.0927214	0	0	0	0.168919	0	0	0	0	0	0	0.158228	0	0	0.0579542	0	0	0	0	0
Otu0310	0	0	0	0	0	0.0164474	0.333333	0	0	0	0	0	0	0	0	0	0	0.146284	0	0	0	0	0	0	0	0	0	0	0	0	0	0	0	0	0.278707	0	0.0420875	0	0	0	0	0	0	0	0	0	0	0	0
Otu0765	0	0	0	0	0	0	0	0	0	0	0	0	0	0	0	0	0	0	0	0	0	0	0	0	0	0	0	0	0	0	0	0	0	0	0	0	0	0	0	0	0	0	0	0	0	0	0	0	0.411845
Otu0295	0	0	0	0	0	0.0164474	0	0	0.317552	0	0	0	0	0	0	0.0415973	0	0.234055	0.087146	0.0262743	0.0327547	0	0	0.13973	0	0	0	0.036483	0.0976562	0	0	0	0	0	0	0	0	0	0	0.0634652	0.158228	0	0	0.0289771	0	0.0702494	0	0.0376364	0.0196117
Otu0290	0	0	0	0	0	0.0164474	0	0	0.0288684	0	0	0.0579542	0	0	0	0	0.110294	0	0	0.0262743	0.229283	0	0	0	0	0	0.117233	0	0	0	0	0	0	0.0422297	0	0.0951475	0	0	0	0.507722	0	0	0	0	0.0234852	0	0	0.188182	0.0980584
Otu0980	0	0	0	0	0	0	0	0	0	0	0	0	0	0	0	0	0	0	0	0	0	0	0	0	0	0	0	0	0	0	0	0	0	0	0	0	0	0	0	0	0	0	0	0	0	0	0	0	0
Otu0118	0	0	1.49735	0	0	0.115132	0	0	0	0	0	0	0	0	0	0	0	0	0	0	0	0	0	0	0	0	0	0	0	0	0	0	0	0.0844595	0	0	0	0	0	0	0	0.129232	0	0	0	0	0	0	0
Otu0552	0	0	0	0	0	0	0	0	0	0	0	0	0	0	0	0	0	0.0877706	0	0	0.0327547	0	0	0	0	0	0.468933	0	0	0	0	0	0	0.0844595	0	0	0	0	0	0.0211551	0	0	0.271862	0	0	0	0	0	0
Otu0571	0	0	0	0	0	0	0	0	0	0	0	0	0	0	0	0	0	0	0.610022	0	0	0	0	0	0	0	0	0	0	0	0	0	0	0	0	0	0	0	0	0	0.0791139	0	0	0	0	0	0	0	0.176505
Otu0189	0	0	0.0230362	0.163132	0.0351494	0	0	0	0.115473	0.031746	0	0.0579542	0.220264	0	0.143266	0.0415973	0.0367647	0.146284	0	0	0	0.110619	0	0	0	0	0	0	0	0.139082	0	0	0	0	0	0	0.0420875	0	0	0	0	0	0.0906208	0	0	0	0	0.0376364	0.0588351
Otu0358	0	0	0	0	0	0	0	0	0.0866051	0	0	0	0	0	0	0	0	0	0	0	0	0	0	0	0	0	0	0	0	0	0.0646831	0	0	0	0	0	0	0	0	0.105775	0.158228	0	0	0	0.0469704	0	0	0.225819	0.0784468
Otu0157	0	0	0.0921447	0	0	0	0	0	0	0	0	0.0579542	0	0.0201939	0	0.124792	0.147059	0.117028	0	0	0	0	0.253378	0	0	0	0	0	0	0	0	0	0	0.0422297	0	0	0	0	0	0.0423101	0.237342	0	0	0	0	0	0	0	0.0784468
Otu0215	0	0	0	0.135943	0	0	0.166667	0.0220897	0	0	0	0.0579542	0	0	0	0.0415973	0	0.0292569	0	0	0.0327547	0	0.0844595	0	0	0	0	0.036483	0	0	0.388098	0	0	0	0	0.0475737	0	0	0	0.0211551	0	0.0258465	0	0	0.0234852	0.0351247	0	0	0
Otu0256	0	0	0	0.0271887	0	0	0	0	0.0288684	0	0	0.0869313	0	0	0	0	0.183824	0	0	0	0.131019	0	0	0.0465766	0	0	0.117233	0	0.0325521	0	0	0	0	0.802365	0	0	0.0420875	0.0859107	0.244379	0.105775	0	0.0258465	0	0.0289771	0	0	0.0330907	0	0
Otu0464	0	0	0	0	0	0	0	0	0	0	0	0.0289771	0	0	0	0	0.0367647	0.526624	0	0	0	0	0	0	0	0	0	0	0.0325521	0	0	0	0	0	0	0	0.757576	0	0.0488759	0	0	0	0.0453104	0	0.0234852	0.0351247	0	0	0
Otu0435	0	0	0	0	0	0	0	0	0	0	0.0370233	0.0579542	0	0	0.143266	0	0.220588	0	0	0.341566	0	0	0	0	0	0	0	0	0	0	0.0646831	0	0	0	0	0	0.0420875	0	0	0	0	0.0258465	0	0	0	0	0	0	0
Otu0203	0	0	0	0.435019	0	0.0493421	0	0.0220897	0	0	0	0	0	0	0	0.415973	0.0367647	0	0	0.0262743	0.0327547	0.221239	0.168919	0	0	0	0.0586166	0	0	0	0	0	0	0.0422297	0	0.0951475	0	0	0	0.0846203	0.0791139	0	0.0453104	0	0	0	0	0	0.137282
Otu0507	0	0	0	0	0	0	0	0	0	0	0	0	0	0	0.143266	0	0	0	0	0	0	0	0	0	0	0	0	0	0	0	0	0	0	0	0	0	0	0	0	0.613497	0	0	0	0	0	0	0	0	0.0980584
Otu0174	0	0	0.0230362	0	0	0.0328947	0	0	0	0	0	0	0.110132	0	0	0	0.183824	0	0.043573	0	0	0	0.0844595	0.326036	0	0	0	0	0	0.602689	0	0.335196	0	0	0	0	0	0	0	0	0	0	0	0.0869313	0	0	0	0	0
Otu0173	0	0	0.0230362	0	0.0351494	0	0	0	0	0.031746	0	0.0579542	0	0.0201939	0.143266	0	0.110294	0.0292569	0.043573	0	0	0	0	0.0465766	0	0	0	0	0.16276	0	0	0.0558659	0	0	0	0.0475737	0.126263	0	0	0	0	0.180925	0	0.0289771	0	0.0702494	0	0	0.0588351
Otu0082	0.044843	0	0.0691085	0.0815661	0.0351494	0	0	0	0	0.0634921	0	0.0289771	0	0.0403877	0	0	0.0735294	0	0.087146	0.157646	0	0	0.0844595	0	0	0	0	0	0.0651042	0	0	0.111732	0	0	0.0557414	0	0.0420875	0	0	0	0	0.0258465	0.0453104	0	0	0	0.0330907	0	0.0196117
Otu0315	0	0	0	0	0	0	0.166667	0	0	0	0	0	0	0	0	0	0.110294	0	0	0	0	0	0.0844595	0	0	0	0	0	0	0	0	0	0	0	0	0.0951475	0	0	0	0.105775	0	0	0	0.144886	0.0234852	0	0	0	0
Otu0252	0	0	0	0.0271887	0	0	0	0	0.0577367	0.031746	0	0	0	0	0.286533	0	0	0.0585138	0	0.0262743	0	0.221239	0	0	0	0	0	0	0.0325521	0.0463607	0.0646831	0	0	0	0.0557414	0	0	0	0	0.0211551	0	0.0258465	0	0	0	0	0	0.0752729	0
Otu0172	0	0	0.0230362	0	0.0351494	0	0	0	0	0	0	0.0579542	0	0	0.286533	0	0.183824	0	0	0.131372	0	0.221239	0	0.0465766	0	0	0.0586166	0	0	0.0463607	0	0	0	0	0.0557414	0	0	0	0	0	0	0.0258465	0.0453104	0	0	0	0	0.112909	0
Otu0128	0	0	0.621977	0	0	0	0	0.110448	0	0.0634921	0	0	0	0.0201939	0	0	0	0	0	0	0	0	0	0	0	0	0	0	0	0	0.388098	0	0	0	0	0.0475737	0	0.0859107	0	0	0	0.103386	0	0	0.0234852	0	0	0.112909	0.0392234
Otu0175	0	0	0.0230362	0.0271887	0	0.0164474	0	0	0	0	0	0.0289771	0	0	0	0	0	0.0292569	0.392157	0.0262743	0	0	0	0	0	0	0.0586166	0.036483	0	0.0463607	0.129366	0	0	0	0	0.0475737	0	0	0.0488759	0.0211551	0	0.0258465	0.0906208	0	0.0469704	0.0702494	0.0330907	0	0
Otu0392	0	0	0	0	0	0	0	0	0.0288684	0	0	0.115908	0.0550661	0.0201939	0	0.0415973	0.147059	0.0292569	0.043573	0.18392	0	0	0	0.0931532	0	0	0	0	0	0.0463607	0.0646831	0.111732	0	0.0422297	0	0	0	0	0	0.0634652	0.158228	0	0	0	0	0	0	0	0
Otu0635	0	0	0	0	0	0	0	0	0	0	0	0	0	0	0	0	0	0	0	0	0	0	0	0	0	0	0.3517	0	0	0	0	0	0	0	0	0	0	0	0	0	0	0	0	0	0	0	0	0	0.0980584
Otu0124	0	0	0.506796	0	0	0	0	0.0220897	0.51963	0	0	0	0	0	0	0	0.147059	0	0	0	0.0655093	0	0	0.232883	0	0	0	0	0	0	0	0	0	0	0	0.333016	0	0	0.0977517	0.0423101	0.0791139	0	0	0.0579542	0	0	0	0	0
Otu0414	0	0	0	0	0	0	0	0	0	0.253968	0	0	0	0	0	0	0.477941	0.0292569	0.087146	0	0.0327547	0.110619	0.126689	0	0	0	0.17585	0	0	0	0	0	0	0.211149	0	0	0.0841751	0	0.0977517	0	0	0.103386	0	0.0869313	0	0	0	0	0
Otu0149	0	0	0.138217	0.0543774	0	0	0	0	0	0	0.0740466	0.0289771	0	0	0.143266	0	0	0.234055	0	0.0262743	0	0	0	0.0465766	0	0	0.117233	0	0.130208	0	0	0	0	0	0.0557414	0	0.0420875	0	0	0	0	0	0.0453104	0.0869313	0	0	0	0	0.0196117
Otu0356	0	0	0	0	0	0	0	0	0.144342	0	0.0370233	0	0	0	0	0	0.0367647	0	0	0	0.131019	0	0	0	0	0	0	0	0.0325521	0	0.0646831	0	0	0	0	0.0475737	0	0	0	0.0634652	0	0	0.135931	0	0	0.105374	0	0.0752729	0
Otu0322	0	0	0	0	0	0	0	0.0441794	0	0	0	0	0	0	0.143266	0.0415973	0	0	0	0	0.098264	1.54867	0.211149	0	0	0	0	0	0	0	0	0	0	0	0	0	0	0	0	0.0211551	0	0	0	0	0.0234852	0	0	0	0
Otu0168	0	0	0.0230362	0.0271887	0	0.0493421	0	0	0	0	0	0	0	0.161551	0.143266	0	0	0	0.087146	0	0	0	0	0	0	0	0	0	0.0325521	0.0463607	0	0	0	0.168919	0	0	0	0	0	0	0.0791139	0.0258465	0	0	0	0	0	0	0
Otu0763	0	0	0	0	0	0	0	0	0	0	0	0	0	0	0	0	0	0	0	0	0	0	0	0	0	0	0	0	0	0	0	0	0	0	0	0	0	0	0	0	0	0	0	0	0	0	0	0	0.0196117
Otu0395	0	0	0	0	0	0	0	0	0.0288684	0	0	0.0869313	0.0550661	0	0	0	0	0.234055	0	0	0	0	0	0	0	0	0	0	0	0	0	0	0	0	0.0557414	0	0	0	0	0.169241	0	0.0258465	0	0	0	0	0	0.0376364	0.0784468
Otu0286	0	0	0	0	0	0.0657895	0	0	0.0288684	0	0	0	0	0	0.143266	0	0.0735294	0	0	0	0	0.221239	0	0	0	0	0.0586166	0	0	0	0	0	0	0	0	0	0	0	0	0.148085	0.553797	0	0	0	0	0	0	0	0.176505
Otu0057	0.134529	0	0	0	0	0	0	0	0.0577367	0.0634921	0	0	0	0	0	0.0831947	0.0735294	0	0.348584	0.0788229	0	0	0	0	0	0	0	0	0	0	0.0646831	0	0	0	0	0	0	0	0.0977517	0.0423101	0.158228	0	0	0	0	0	0.0330907	0.225819	0.0196117
Otu0104	0	0.106045	0	0	0.0702988	0	0.333333	0	0.0866051	0.031746	0.0370233	0.0579542	0.0550661	0.0201939	0	0	0.0367647	0	0	0.0525486	0	0	0	0	0	0.11274	0	0.036483	0	0.0463607	0	0	0	0	0	0	0	0	0	0	0	0.0258465	0.0453104	0	0.0234852	0	0	0.0376364	0.0588351
Otu0179	0	0	0.0230362	0	0	0	0	0	0	0	0	0	0	0	0	0	0	0	0.043573	0	0	1.99115	0	0	0	0	0	0	0.0325521	0	0	0	0	0	0	0	0	0	0	0	0	0	0	0	0.0469704	0	0	0	0
Otu0436	0	0	0	0	0	0	0	0	0	0	0.0370233	0	0	0	0	0	0.110294	0	0.087146	0	0	0	0.0422297	0	0	0	0	0	0	0	0	0	0	0	0	0	0	0	0	0	0.158228	0	0	0	0	0	0	0.451637	0.431457
Otu0446	0	0	0	0	0	0	0	0	0	0	0	0.289771	0	0	0	0	0	0.0292569	0	0	0	0	0	0	0	0	0	0	0	0	0	0	0	0	0	0	0	0	0	0.0211551	0	0	0	0	0.0234852	0	0	0	0.11767
Otu0300	0	0	0	0	0	0.0164474	0	0	0	0	0	0	0	0	0	0	0.0735294	0	0	0	0	0.110619	0	0	0	0	0	0.036483	0.0976562	0.0927214	0	0	0	0.0844595	0.0557414	0	0	0	0	0	0.158228	0	0	0	0	0	0	0.0376364	0.0980584
Otu0221	0	0	0	0.0815661	0	0.0328947	0	0	0.0288684	0	0	0	0	0	0	0	0	0	0.043573	0.262743	0	0.110619	0	0	0	0	0	0	0	0	0	0	0	0	0	0	0.0420875	0	0	0.0211551	0	0.0258465	0	0	0	0	0	0.52691	0.0784468
Otu0388	0	0	0	0	0	0	0	0	0.0288684	0	0	0	0	0	0	0	0	0.0585138	0	0.0788229	0	0	0	0	0	0	0	0	0	0	0.129366	0	0	0	0	0	0	0	0	0.0211551	0	0	0	0	0	0	0	0.0752729	0.0588351
Otu0107	0	0.106045	0	0	0	0	0	0	0.0866051	0	0.0370233	0.0289771	0	0	0.573066	0	0	0	0	0.0788229	0.0327547	0	0	0	0	0	0	0	0	0	0.0646831	0	0	0.0422297	0.0557414	0	0	0	0	0.0211551	0.0791139	0	0	0	0.0469704	0	0	0.0752729	0
Otu0145	0	0	0.0691085	0	0	0	0	0	0	0	0	0.144886	0	0	0	0	0	0	0	0	0	0	0	0.884956	0	0	0	0	0	0	0.129366	0	0	0	0	0	0	0	0	0.12693	0	0.0775394	0	0.115908	0	0	0	0	0
Otu0170	0	0	0.0460723	0	0.0351494	0	0	0	0	0.031746	0	0.0289771	0	0.0403877	0.143266	0.0831947	0.0367647	0.0292569	0	0	0	0.331858	0	0.0931532	0	0	0.117233	0	0.0651042	0.0927214	0	0	0	0.126689	0	0	0.0420875	0	0	0	0	0	0	0.0869313	0.0704556	0	0	0	0.0196117
Otu0455	0	0	0	0	0	0	0	0	0	0	0	0.0579542	0	0	0	0	0.110294	0	0	0	0	0	0	0	0	0	0	0	0	0	0	0	0	0	0	0	0	0	0	0.12693	0.0791139	0	0	0	0	0	0	0	0
Otu0788	0	0	0	0	0	0	0	0	0	0	0	0	0	0	0	0	0	0	0	0	0	0	0	0	0	0	0	0	0	0	0	0	0	0	0	0	0	0	0	0	0	0	0	0	0	0	0	0	0
Otu0438	0	0	0	0	0	0	0	0	0	0	0.0370233	0	0	0	0	0	0	0	0	0	0	0	0	0.0465766	0	0	0	0	0	0	0	0	0	0	0	0	0	0	0	0.0211551	0	0	0	0	0.0234852	0	0	0	0
Otu0399	0	0	0	0	0	0	0	0	0.0288684	0	0	0	0	0	0	0	0.0735294	0	0	0	0.098264	0	0	0	0	0	0	0	0	0	0	0	0	0	0	0	0	0	0	0.0211551	0.0791139	0	0	0	0	0	0	0.0752729	0.0588351
Otu0587	0	0	0	0	0	0	0	0	0	0	0	0	0	0	0	0	0	0	0	0.0788229	0.163773	0	0	0	0	0	0	0	0	0	0	0.167598	0	0	0	0	0	0	0	0	0	0	0.770276	0	0	0	0	0	0
Otu0644	0	0	0	0	0	0	0	0	0	0	0	0	0	0	0	0	0	0	0	0	0	0	0	0	0	0	0	0	0.358073	0	0	0	0	0	0	0	0	0	0	0	0	0	0	0	0.117426	0	0	0	0
Otu0166	0	0	0.0460723	0.0271887	0	0	0	0	0	0.031746	0	0	0.110132	0.0201939	0	0	0.0367647	0.0292569	0.043573	0.0262743	0	0	0	0.0465766	0	0	0	0.036483	0.0325521	0.0927214	0	0.167598	0	0	0.0557414	0	0.0420875	0	0	0.0423101	0.0791139	0.129232	0	0.0289771	0.0234852	0	0	0.0376364	0
Otu0196	0	0	0.0230362	0	0	0.0328947	0	0	0	0.031746	0	0	0	0	0	0	0	0	0.043573	0	0	0	0.126689	0.326036	0	0	0	0	0	0	0	0	0	0.0422297	0	0	0	0.171821	0.293255	0	0	0	0	0	0	0	0	0.0752729	0.0196117
Otu0109	0	0.106045	0.0230362	0	0	0	0.166667	0.0883587	0	0.253968	0.0370233	0.0869313	0	0.141357	0	0.0415973	0	0	0.174292	0	0	0	0	0	0	0	0	0.036483	0	0	0	0	0	0.295608	0	0	0.0841751	0	0	0	0	0.0516929	0	0	0	0.0351247	0	0	0
Otu0122	0	0	0.691085	0	0	0	0	0	0	0	0	0	0	0	0	0	0	0	0	0	0	0	0	0	0	0	0	0	0	0	0	0	0	0	0	0	0	0	0.0977517	0.0423101	0	0	0	0	0	0	0	0	0
Otu0313	0	0	0	0	0	0	0.5	0	0.17321	0.0634921	0	0.115908	0	0	0	0	0.367647	0.0585138	0	0	0	0	0	0	0	0	0	0	0	0	0	0	0	0	0	0	0	0	0.0488759	0	0	0.0516929	0	0.0289771	0	0	0	0.0752729	0
Otu0657	0	0	0	0	0	0	0	0	0	0	0	0	0	0	0	0	0	0	0	0	0	0	0	0	0	0	0	0	0	0	1.81113	0	0	0	0	0	0	0	0	0	0	0	0	0	0	0	0	0	0
Otu0151	0	0	0.0460723	0	0.0351494	0	0	0	0	0.0952381	0	0	0	0.141357	0	0.124792	0	0.0292569	0.043573	0	0	0	0	0.13973	0	0	0	0.328347	0	0	0.0646831	0	0	0	0	0	0	0	0.0977517	0	0.158228	0	0.0453104	0	0	0	0	0	0
Otu0299	0	0	0	0	0	0.0164474	0	0	0.259815	0	0	0	0	0.0201939	0.143266	0	0.110294	0.0585138	0	0	0.131019	0.110619	0	0	0	0	0	0	0.0651042	0	0.129366	0	0	0	0	0	0	0.0859107	0	0.0846203	0	0	0.0453104	0	0	0.0351247	0	0	0
Otu0493	0	0	0	0	0	0	0	0	0	0	0	0	0	0.0201939	0	0	0.110294	0	0	0	0	0	0	0.0931532	0	0	0	0	0	0	0	0	0	0.126689	0	0	0	0	0	0	0	0	0	0	0	0	0	0	0.313787
Otu0354	0	0	0	0	0	0	0	0	0.115473	0	0	0	0	0	0	0	0	0.409596	0	0	0.0327547	0.331858	0	0	0	0	0	0	0	0	0.0646831	0	0	0	0	0	0	0	0	0	0.0791139	0	0	0	0	0	0	0	0
Otu0224	0	0	0	0.0815661	0	0	0	0	0	0	0	0.0289771	0	0	0	0	0.0367647	0	0.087146	0.0262743	0.0655093	0	0	0.0465766	0	0	0	0	0.0976562	0	0.0646831	0	0	0	0	0.0475737	0.0420875	0	0	0.0423101	0	0.0516929	0.0453104	0	0	0	0	0	0.0392234
Otu0323	0	0	0	0	0	0	0	0.0441794	0	0	0	0.0289771	0	0	0.143266	0	0	0	0	0	0	0	0	0	0	0	0	0	0	0	0	0	0	0	0	0	0	0	0	0.0423101	0	0	0	0	0	0	0	0	0
Otu0188	0	0	0.0230362	0	0.0351494	0.0164474	0.333333	0	0	0	0.33321	0.347725	0	0	0	0	0	0	0	0	0	0	0	0	0	0	0	0	0.0325521	0	0	0	0	0	0	0	0.0420875	0	0	0	0	0.0516929	0	0	0	0	0	0	0
Otu0467	0	0	0	0	0	0	0	0	0	0	0	0.0579542	0	0.0403877	0.143266	0	0	0.117028	0	0.0525486	0	0	0	0	0	0	0	0.0729661	0.0325521	0.0463607	0.0646831	0	0	0.126689	0	0	0	0	0	0.0211551	0	0.0258465	0.0453104	0	0	0	0	0.0752729	0
Otu0573	0	0	0	0	0	0	0	0	0	0	0	0	0	0	0	0	0	0	0.217865	0	0	0	0	0	0	0	0	0.255381	0	0	0	0	0	0	0	0	0	0	0	0	0	0	0	0	0	0	0	0	0
Otu0530	0	0	0	0	0	0	0	0	0	0	0	0	0	0	0	0	0.0367647	0	0	0	0.0655093	0.110619	0	0.0465766	0	0	0	0	0	0	0	0	0	0	0	0	0	0	0	0	0	0	0	0	0	0	0	0	0.490292
Otu0394	0	0	0	0	0	0	0	0	0.0288684	0	0.0740466	0.0289771	0	0	0.143266	0	0	0.0292569	0	0	0	0	0	0	0	0	0	0	0	0.0463607	0.0646831	0	0	0	0	0	0	0	0	0.169241	0.0791139	0	0	0	0	0.0351247	0	0.112909	0.0196117
Otu0598	0	0	0	0	0	0	0	0	0	0	0	0	0	0	0	0	0	0	0	0	0.0327547	0	0	0	0	0	0	0	0	0	0	0	0	0.0422297	0	0	0	0	0.0488759	0	0	0	0.181242	0	0.0704556	0	0.297816	0	0
Otu0176	0	0	0.0230362	0.190321	0	0.0493421	0	0.0441794	0	0	0	0	0	0	0	0.0415973	0.0367647	0	0.130719	0	0	0	0	0	0	0	0	0	0	0	0	0	0	0	0	0	0	0	0	0.0846203	0.237342	0	0	0	0	0	0	0.0376364	0.0196117
Otu0749	0	0	0	0	0	0	0	0	0	0	0	0	0	0	0	0	0	0	0	0	0	0	0	0	0	0	0	0	0	0	0	0	0	0	0	0	0	0	0	0	0	0	0	0	0	0	0	0	0
Otu0272	0	0	0	0	0.0351494	0	0	0	0	0	0.0740466	0	0	0	0	0	0	0	0	0	0	0.110619	0	0.0465766	0	0	0	0	0	0.509968	0.0646831	0	0	0	0	0.0475737	0	0	0	0	0	0	0	0	0	0	0	0	0.137282
Otu0437	0	0	0	0	0	0	0	0	0	0	0.0370233	0.144886	0	0	0	0	0	0	0	0	0	0	0	0	0	0	0	0	0	0	0	0	0	0	0	0	0	0	0	0	0	0	0	0	0	0	0	0.489274	0.11767
Otu0529	0	0	0	0	0	0	0	0	0	0	0	0	0	0	0	0	0.0367647	0	0	0	0	0	0	0	0	0	0	0	0	0	0	0	0	0	0	0	0	0	0	0	0	0	0	0	0	0	0	0	0
Otu0163	0	0	0.0460723	0.0543774	0	0.0164474	0	0.110448	0	0.0634921	0.0370233	0	0	0.0201939	0	0.0415973	0.0367647	0	0.043573	0	0	0	0	0	0	0.11274	0	0	0.0325521	0	0.0646831	0	0	0.0844595	0.0557414	0	0.0420875	0	0	0	0.0791139	0.0516929	0.0453104	0.0579542	0	0	0.0661813	0.0376364	0
Otu0205	0	0	0	0.380642	0	0	0	0	0	0	0	0	0	0	0	0	0.0367647	0.0292569	0	0.0525486	0.0327547	0	0	0	0	0	0	0	0.0976562	0.0463607	0	0	0	0	0	0	0	0	0	0.0634652	0	0	0	0	0	0	0	0	0.0196117
Otu0453	0	0	0	0	0	0	0	0	0	0	0	0.0869313	0	0	0	0	0.0367647	0.351083	0	0	0	0.110619	0	0	0	0	0	0	0	0	0	0	0	0	0	0	0	0	0	0.12693	0	0.0775394	0	0	0.0469704	0	0	0.112909	0.156894
Otu0680	0	0	0	0	0	0	0	0	0	0	0	0	0	0	0	0	0	0	0	0	0	0	0	0	0	0	0	0	0	0	0	0	0	0	0	0	0	0	0	0.465411	0	0	0	0	0	0	0	0	0.294175
Otu0231	0	0	0	0.0543774	0	0	0	0.0220897	0	0	0	0.0289771	0	0	0	0	0	0	0	0	0	0.110619	0	0	0	0	0	0	0	0	0	0	0	0	0	0	0	0	0	0	0	0.0258465	0	0.0579542	0	0	0	0	0.0588351
Otu0668	0	0	0	0	0	0	0	0	0	0	0	0	0	0	0	0	0	0	0	0	0	0	0	0	0	0	0	0	0	0	0	0	0	0.126689	0	0	0.0420875	0	0	0	0.0791139	0.0516929	0	0	0.0234852	0	0	0	0.0196117
Otu0645	0	0	0	0	0	0	0	0	0	0	0	0	0	0	0	0	0	0	0	0	0	0	0	0	0	0	0	0	0.0651042	0	0	0	0	0	0	0	0	0	0.0488759	0.0423101	0	0	0	0	0	0	0	0	0
Otu0506	0	0	0	0	0	0	0	0	0	0	0	0	0	0	0.143266	0	0	0	0	0	0	0	0	0	0	0	0	0	0.0325521	0	0	0	0	0	0	0	0	0	0	0	0	0	0	0	0	0	0	0	0.0980584
Otu0314	0	0	0	0	0	0	0.166667	0	0.0288684	0	0.0740466	0.0579542	0	0	0	0	0	0.0585138	0	0.0262743	0	0	0.0844595	0	0	0	0	0	0	0.417246	0.258732	0	0	0	0.167224	0	0.0420875	0	0	0	0	0	0	0	0	0	0	0.0376364	0
Otu0143	0	0	0.0921447	0	0	0	0	0	0	0	0	0	0	0	0	0	0	0	0	0	0	0	0	0	0	0	0	0	0.0651042	0	0	0	0	0	0	0	0.0841751	0	0	0	0.553797	0.129232	0	0	0	0	0	0	0
Otu0471	0	0	0	0	0	0	0	0	0	0	0	0.0289771	0	0	0	0	0.0367647	0	0	0	0	0	0	0	0	0	0	0	0	0	0	0	0	0	0	0	0	0	0	0	0	0	0	0	0	0	0	0	0
Otu0198	0	0	0	1.33225	0	0	0	0	0	0	0	0	0	0	0	0	0	0	0	0	0	0	0	0	0	0	0	0	0	0	0	0	0	0	0	0	0	0	0	0	0	0	0	0	0	0	0	0	0
Otu0835	0	0	0	0	0	0	0	0	0	0	0	0	0	0	0	0	0	0	0	0	0	0	0	0	0	0	0	0	0	0	0	0	0	0	0	0	0	0	0	0	0	0	0	0	0	0	0	0	0
Otu0532	0	0	0	0	0	0	0	0	0	0	0	0	0	0	0	0	0.0367647	0.409596	0	0.315292	0	0	0.0422297	0	0	0	0	0	0	0	0	0	0	0	0	0	0	0	0	0	0	0	0	0	0	0	0	0.150546	0
Otu0430	0	0	0	0	0	0	0	0	0	0	0.0740466	0	0	0	0	0.0415973	0.0367647	0.0292569	0	0.0262743	0	0	0	0.0931532	0	0	0	0	0	0.0927214	0	0	0	0.0422297	0.111483	0	0	0.171821	0	0	0	0.0258465	0.135931	0	0.0234852	0	0	0	0
Otu0753	0	0	0	0	0	0	0	0	0	0	0	0	0	0	0	0	0	0	0	0	0	0	0	0	0	0	0	0	0	0	0	0	0	0	0	0	0	0	0	0	0	0	0	0	0	0	0	0	0
Otu0076	0.044843	0	0.0230362	0	0	0	0	0	0	0	0	0	0.0550661	0	0	0	0.0367647	0	0	0.0262743	0	0	0	0	0	0	0	0	0	0.0927214	0	0	0	0	0	0	0	0	0.0488759	0	0	0	0	0	0	0	0	0	0.0196117
Otu0324	0	0	0	0	0	0	0	0.0441794	0	0	0	0	0	0.0201939	0	0.124792	0.147059	0	0	0	0	0	0	0	0	0	0	0	0	0	0	0	0	0	0	0	0.0420875	0	0	0	0	0.310158	0	0	0	0	0	0	0
Otu0326	0	0	0	0	0	0	0	0.0220897	0	0	0.0370233	0.0579542	0	0	0.143266	0	0.0367647	0	0	0	0	0	0	0	0	0	0	0	0	0	0	0	0	0	0	0	0	0	0	0	0	0	0	0	0.0234852	0	0	0.52691	0
Otu0222	0	0	0	0.0815661	0	0	0	0.0883587	0	0	0	0.0289771	0.440529	0.100969	0	0	0	0	0	0	0	0	0	0	0	0	0	0	0	0	0	0	0	0	0	0	0	0	0	0	0	0	0	0	0	0	0	0	0
Otu0626	0	0	0	0	0	0	0	0	0	0	0	0	0	0	0	0	0	0	0	0	0	0	0	0.27946	0	0	0	0	0	0	0	0	0	0	0	0	0	0	0	0	0	0	0.135931	0	0	0	0	0.0752729	0
Otu0344	0	0	0	0	0	0	0	0	0.288684	0	0.0370233	0	0	0	0	0	0	0.0292569	0	0	0	0	0	0	0	0	0	0.036483	0	0	0	0	0	0	0	0	0	0	0	0	0	0	0	0	0	0.105374	0.0330907	0	0
Otu0387	0	0	0	0	0	0	0	0	0.0577367	0	0	0.0579542	0	0	0	0	0	0	0	0.0525486	0	0	0	0	0	0	0	0	0.0325521	0.185443	0	0	0	0	0	0	0	0	0	0	0	0	0.0453104	0	0	0	0	0	0
Otu0632	0	0	0	0	0	0	0	0	0	0	0	0	0	0	0	0	0	0	0	0	0	0	0	0	0	0.338219	0	0	0	0	0	0	0	0	0	0	0	0	0	0	0	0	0	0	0.234852	0	0.099272	0	0
Otu0265	0	0	0	0	0.0351494	0.0164474	0	0	0	0	0	0	0.0550661	0.0201939	0	0	0	0	0	0	0	0	0	0.0931532	0	0	0	0.328347	0	0	0	0.0558659	0	0	0	0.0475737	0	0	0	0	0	0	0.0453104	0	0	0	0	0	0
Otu0886	0	0	0	0	0	0	0	0	0	0	0	0	0	0	0	0	0	0	0	0	0	0	0	0	0	0	0	0	0	0	0	0	0	0	0	0	0	0	0	0	0	0	0	0	0	0	0	0	0.588351
Otu0274	0	0	0	0	0.0351494	0	0	0.0441794	0.0577367	0	0	0.0579542	0.0550661	0.0201939	0	0	0	0	0.043573	0	0	0	0.0422297	0	0	0	0	0	0	0	0	0	0	0	0.0557414	0	0.0420875	0	0	0	0	0	0	0	0	0	0.0330907	0	0
Otu0619	0	0	0	0	0	0	0	0	0	0	0	0	0	0	0	0	0	0	0	0	0	0.110619	0	0	0	0	0	0	0.0325521	0	0	0	0	0	0	0.0475737	0.0420875	0	0	0.0634652	0	0	0	0	0.0704556	0.0351247	0	0.0376364	0.156894
Otu0926	0	0	0	0	0	0	0	0	0	0	0	0	0	0	0	0	0	0	0	0	0	0	0	0	0	0	0	0	0	0	0	0	0	0	0	0	0	0	0	0	0	0	0	0	0	0	0	0	0
Otu0372	0	0	0	0	0	0	0	0	0.0288684	0	0	0	0	0.0201939	0	0	0.404412	0.0292569	0	0	0	0	0	0	0	0	0	0	0.0976562	0	0.0646831	0	0	0.0422297	0.167224	0.285442	0	0	0	0	0	0	0	0	0.0234852	0	0.0330907	0.112909	0
Otu0210	0	0	0	0.190321	0	0.0164474	0	0	0.17321	0	0	0	0	0	0	0	0.0367647	0.0292569	0	0	0	0	0	0	0	0	0	0	0	0	0	0	0	0	0	0	0	0	0	0	0	0	0	0	0	0	0	0.0752729	0
Otu0269	0	0	0	0	0.0351494	0	0.166667	0	0.0288684	0	0	0.0579542	0	0.0403877	0	0.0415973	0.0367647	0	0	0	0	0	0	0.0465766	0	0	0	0	0	0.0463607	0	0	0	0	0	0	0	0	0	0	0	0.0258465	0	0	0	0	0	0	0
Otu0780	0	0	0	0	0	0	0	0	0	0	0	0	0	0	0	0	0	0	0	0	0	0	0	0	0	0	0	0	0	0	0	0	0	0	0	0	0	0	0	0	0	0	0	0	0	0	0	0	0
Otu0391	0	0	0	0	0	0	0	0	0.0288684	0	0	0	0	0	0	0	0	0.0292569	0	0	0	0.110619	0	0	0	0	0	0	0	0	0	0	0	0	0	0	0	0	0	0.0846203	0	0	0	0	0.0469704	0.0351247	0	0.112909	0.0784468
Otu0261	0	0	0	0	0.140598	0	0	0	0.692841	0	0	0	0	0	0	0	0	0	0	0	0.163773	0	0	0	0	0	0	0	0	0	0	0	0	0	0	0	0	0	0	0	0	0	0	0	0	0	0	0	0
Otu0321	0	0	0	0	0	0	0	0.0441794	0	0	0	0.0289771	0	0	0	0	0	0	0	0	0	0	0	0	0	0	0	0	0	0	0	0	0	0	0	0	0	0	0	0	0	0	0	0	0	0	0	0	0
Otu0441	0	0	0	0	0	0	0	0	0	0	0.0370233	0	0	0	0	0	0	0.0585138	0	0.105097	0	0	0	0	0	0	0	0	0	0	0	0	0	0	0	0.0475737	0	0	0	0	0	0	0	0	0	0	0	0	0.0588351
Otu0838	0	0	0	0	0	0	0	0	0	0	0	0	0	0	0	0	0	0	0	0	0	0	0	0	0	0	0	0	0	0	0	0	0	0	0	0	0	0	0	0	0	0	0	0	0	0	0	0	0
Otu0375	0	0	0	0	0	0	0	0	0.0288684	0	0	0.0869313	0	0	0	0	0	0	0	0.0262743	0.0327547	0	0	0	0	0	0	0	0	0	0.0646831	0	0	0	0	0	0	0	0	0	0	0	0	0	0	0	0	0.0376364	0
Otu0449	0	0	0	0	0	0	0	0	0	0	0	0.0869313	0	0	0	0	0	0	0	0	0	0	0	0	0	0	0	0	0	0.0463607	0	0	0	0	0	0	0	0	0.0488759	0	0	0.0775394	0	0	0	0	0	0	0
Otu0658	0	0	0	0	0	0	0	0	0	0	0	0	0	0	0	0	0	0	0	0	0	0	0	0	0	0	0	0	0	0	0.323415	0	0	0	0	0	0	0	0	0.148085	0	0	0	0	0	0	0	0.0376364	0
Otu0364	0	0	0	0	0	0	0	0	0.0577367	0	0	0	0	0	0	0	0	0	0	0.0262743	0	0	0	0	0	0	0.0586166	0	0	0	0	0	0	0	0	0	0	0	0	0.105775	0	0	0	0	0	0	0	0	0.0196117
Otu0534	0	0	0	0	0	0	0	0	0	0	0	0	0	0	0	0	0.0367647	0	0	0	0	0	0.0422297	0	0	0	0	0	0	0	0	0	0	0	0.0557414	0.0951475	0.0420875	0	0	0.0423101	0	0	0	0	0	0	0	0	0.274564
Otu0235	0	0	0	0.0271887	0	0	0	0	0	0	0	0	0	0	0	0	0	0	0	0	0	0	0	0	0	0	0	0	0	0	0	0	0	0	0	0	0	0	0	0	0	0	0	0	0	0	0	0	0
Otu0343	0	0	0	0	0	0	0	0	0.404157	0	0.185117	0.0289771	0	0	0	0	0	0.146284	0	0	0	0	0	0	0	0	0	0	0	0	0	0	0	0	0	0	0	0	0	0	0	0	0	0	0	0	0	0	0
Otu0754	0	0	0	0	0	0	0	0	0	0	0	0	0	0	0	0	0	0	0	0	0	0	0	0	0	0	0	0	0	0	0	0	0	0	0	0	0	0	0	0	0	0	0	0	0	0	0	0	0
Otu0460	0	0	0	0	0	0	0	0	0	0	0	0.0289771	0	0.0201939	0	0	0.147059	0.0292569	0.043573	0	0	0	0	0	0	0	0	0.036483	0	0.0463607	0	0	0	0	0	0	0	0	0	0	0	0	0	0.144886	0	0	0	0.0376364	0
Otu0447	0	0	0	0	0	0	0	0	0	0	0	0.144886	0	0	0	0	0.0735294	0	0	0.0525486	0.098264	0	0	0	0	0	0	0	0	0	0.0646831	0	0	0.168919	0	0	0	0	0	0.0211551	0	0	0	0	0	0	0	0.112909	0
Otu0542	0	0	0	0	0	0	0	0	0	0	0	0	0	0	0	0	0	0.263312	0	0	0.0327547	0.442478	0	0	0	0	0	0	0	0	0.129366	0	0	0	0	0.0475737	0	0	0	0	0	0	0	0	0	0.0351247	0.0330907	0	0
Otu0270	0	0	0	0	0.0351494	0	0	0	0.0288684	0	0	0.0289771	0	0	0.143266	0	0	0.0877706	0	0.0262743	0	0	0	0	0	0	0	0	0	0	0	0	0	0	0.0557414	0	0	0	0	0.0423101	0	0	0	0	0	0.0702494	0	0	0.0392234
Otu0614	0	0	0	0	0	0	0	0	0	0	0	0	0	0	0	0	0	0	0	0	0	0.110619	0	0	0	0	0	0	0	0	0	0	0	0	0	0	0	0	0	0	0	0	0	0	0.0234852	0	0	0	0.274564
Otu0369	0	0	0	0	0	0	0	0	0.0577367	0	0	0.0579542	0	0	0	0	0	0	0	0	0	0	0.126689	0	0	0	0	0	0.0325521	0	0	0	0	0	0	0	0	0	0	0	0.158228	0	0	0	0	0	0	0	0
Otu0263	0	0	0	0	0.0351494	0	0	0	0	0	0	0	0	0	0	0	0	0	0	0	0	0	0	0	0	0	0	0	0	0	0	0	0	0	0	0	0	0	0	0	0	0	0	0	0	0	0	0	0.11767
Otu0459	0	0	0	0	0	0	0	0	0	0	0	0.0289771	0	0	0	0	0	0.0585138	0	0	0	0.110619	0.0422297	0	0	0	0	0	0.0325521	0.0927214	0	0	0	0	0	0	0	0	0	0	0.0791139	0	0	0	0	0	0	0	0.0784468
Otu0735	0	0	0	0	0	0	0	0	0	0	0	0	0	0	0	0	0	0	0	0	0	0	0	0	0	0	0	0	0	0	0	0	0	0	0	0	0	0	0	0	0	0	0	0	0	0	0	0	0
Otu0808	0	0	0	0	0	0	0	0	0	0	0	0	0	0	0	0	0	0	0	0	0	0	0	0	0	0	0	0	0	0	0	0	0	0	0	0	0	0	0	0	0	0	0	0	0	0	0	0	0
Otu0406	0	0	0	0	0	0	0	0	0.0288684	0	0	0	0	0	0	0	0	0.146284	0	0	0.0327547	0	0	0	0	0	0	0	0	0	0	0	0	0	0	0	0	0	0	0	0	0	0	0	0.0234852	0	0	0.0376364	0
Otu0497	0	0	0	0	0	0	0	0	0	0	0	0	0	0.0201939	0.143266	0	0.0367647	0	0	0.0262743	0	0	0	0	0	0	0	0	0	0	0	0	0	0	0	0	0	0	0	0	0	0	0	0	0	0	0	0.112909	0
Otu0363	0	0	0	0	0	0	0	0	0.0577367	0	0	0.173863	0	0	0.143266	0	0.0367647	0	0	0	0	0.110619	0.0422297	0	0	0	0	0	0	0	0	0	0	0	0	0	0	0.0859107	0	0.0211551	0	0.0258465	0	0	0	0	0	0.112909	0
Otu0241	0	0	0	0.0271887	0	0	0	0	0	0.031746	0.0370233	0	0	0	0	0	0.110294	0	0	0	0	0.110619	0	0	0	0	0.0586166	0	0	0	0.0646831	0	0	0	0	0	0	0	0	0.0211551	0	0	0	0	0.0234852	0	0	0	0
Otu0365	0	0	0	0	0	0	0	0	0.0866051	0	0.0370233	0	0	0	0	0	0	0	0	0	0.0327547	0	0	0	0	0	0.0586166	0.036483	0	0	0	0	0	0	0	0	0	0	0	0.0211551	0	0	0	0	0	0	0	0.0752729	0.0196117
Otu0479	0	0	0	0	0	0	0	0	0	0	0	0	0.0550661	0	0.573066	0	0	0	0	0	0.0655093	0	0	0	0	0	0	0	0.0651042	0	0	0	0	0.0422297	0	0	0.126263	0	0	0	0	0.0516929	0	0	0	0	0	0	0.23534
Otu0390	0	0	0	0	0	0	0	0	0.0288684	0	0	0	0	0	0	0	0.0367647	0	0	0	0	0	0	0	0	0	0	0.036483	0	0	0.129366	0	0	0	0	0	0	0	0	0	0	0	0	0	0	0.0351247	0	0.0376364	0
Otu0620	0	0	0	0	0	0	0	0	0	0	0	0	0	0	0	0	0	0	0	0	0	0.110619	0	0	0	0	0	0	0	0	0	0	0	0	0	0.0475737	0	0	0	0	0.316456	0	0	0	0	0	0	0.150546	0
Otu0491	0	0	0	0	0	0	0	0	0	0	0	0	0	0.0201939	0	0	0	0.0292569	0	0.0262743	0.0327547	0.110619	0.0422297	0	0	0	0.0586166	0	0	0.0463607	0	0	0	0	0	0.0951475	0	0	0	0	0	0	0	0	0	0	0	0.0376364	0.0196117
Otu0144	0	0	0.0691085	0	0	0	0	0	0	0	0	0.0579542	0.0550661	0	0	0	0.0367647	0	0	0.0525486	0.0327547	0	0	0	0	0	0	0	0.0325521	0	0.0646831	0	0	0	0	0	0	0.0859107	0	0.0211551	0	0	0	0.0289771	0	0	0	0	0
Otu0621	0	0	0	0	0	0	0	0	0	0	0	0	0	0	0	0	0	0	0	0	0	0.110619	0	0	0	0	0	0.036483	0	0	0.129366	0	0	0	0	0	0	0	0	0.148085	0	0	0	0	0	0	0	0	0.137282
Otu0622	0	0	0	0	0	0	0	0	0	0	0	0	0	0	0	0	0	0	0	0	0	0	0.126689	0	0	0	0	0.255381	0	0	0	0	0	0	0	0	0	0	0	0	0	0	0	0	0	0	0	0	0
Otu0158	0	0	0.0460723	0	0	0	0	0	0	0	0	0	0	0	0	0	0	0	0.827887	0	0	0	0	0	0	0	0	0	0	0	0	0	0	0	0	0	0	0	0	0	0	0	0	0	0	0	0	0	0
Otu0139	0	0	0.138217	0	0	0	0	0	0	0	0	0	0	0	0	0.0415973	0	0	0.043573	0	0.0327547	0	0.0422297	0	0	0	0	0	0	0	0.0646831	0	0	0	0	0	0.126263	0	0	0	0.0791139	0	0	0.0579542	0.0234852	0	0	0	0
Otu0551	0	0	0	0	0	0	0	0	0	0	0	0	0	0	0	0	0	0.0585138	0	0	0	0	0	0	0	0	0	0	0	0	0	0	0	0	0	0	0	0	0	0	0	0	0.0906208	0	0	0	0	0	0
Otu0714	0	0	0	0	0	0	0	0	0	0	0	0	0	0	0	0	0	0	0	0	0	0	0	0	0	0	0	0	0	0	0	0	0	0	0	0	0	0	0	0	0	0	0	0.0289771	0	0	0	0	0
Otu0034	0.0896861	0	0	0	0.0351494	0	0	0	0	0.031746	0	0	0.0550661	0.0201939	0	0.124792	0.0367647	0	0	0	0	0	0	0	0	0	0	0	0.0325521	0	0	0	0	0.126689	0.0557414	0	0	0	0	0	0	0	0	0.0289771	0	0	0.0330907	0.0376364	0.0196117
Otu0374	0	0	0	0	0	0	0	0	0.0288684	0	0	0	0	0	0	0	0	0	0	0	0	0.221239	0.168919	0	0	0	0	0	0	0	0.129366	0	0	0	0	0	0	0	0	0.0211551	0.158228	0	0	0	0	0	0	0.0376364	0
Otu0380	0	0	0	0	0	0	0	0	0.0577367	0	0	0.0579542	0	0	0.143266	0	0.0735294	0.0292569	0	0	0.0327547	0	0	0	0	0	0	0	0	0	0	0	0	0	0	0	0	0	0	0.0211551	0.158228	0	0	0	0	0	0	0	0
Otu0415	0	0	0	0	0	0	0	0	0	0.126984	0	0	0	0	0	0	0	0.0292569	0	0	0	0	0.168919	0	0	0	0	0	0	0	0	0	0	0	0	0	0	0	0	0	0	0	0	0.0289771	0	0	0	0	0.0588351
Otu0148	0	0	0.0691085	0	0.0351494	0	0.166667	0	0	0	0	0	0	0	0	0	0.0735294	0	0	0	0	0	0	0	0	0	0	0	0.0651042	0	0	0	0	0	0	0	0	0	0	0.0423101	0	0	0	0.0289771	0.0234852	0	0	0	0
Otu0764	0	0	0	0	0	0	0	0	0	0	0	0	0	0	0	0	0	0	0	0	0	0	0	0	0	0	0	0	0	0	0	0	0	0	0	0	0	0	0	0	0	0	0	0	0	0	0	0	0
Otu0544	0	0	0	0	0	0	0	0	0	0	0	0	0	0	0	0	0	0.146284	0	0	0	0	0	0	0	0	0	0	0	0	0	0	0	0	0	0	0	0	0	0	0	0	0	0	0	0	0	0	0
Otu0516	0	0	0	0	0	0	0	0	0	0	0	0	0	0	0	0.0415973	0	0.0292569	0.043573	0	0	0	0.0422297	0.0465766	0	0	0	0	0	0.0463607	0	0	0	0	0	0	0	0.0859107	0	0.0211551	0	0	0	0	0	0	0	0	0.0196117
Otu0183	0	0	0.0230362	0	0	0	0.166667	0	0	0	0	0	0.0550661	0.0403877	0	0	0	0.0292569	0	0.0262743	0.0327547	0	0	0.186306	0	0	0	0.036483	0	0	0	0	0	0	0	0.0951475	0	0	0	0	0	0.0258465	0	0	0	0	0	0.0376364	0.0196117
Otu0488	0	0	0	0	0	0	0	0	0	0	0	0	0	0.0201939	0	0	0	0	0	0.0262743	0	0	0	0	0	0	0	0	0.0976562	0	0	0	0	0	0	0	0	0	0	0	0.0791139	0	0	0	0	0	0	0	0.0196117
Otu0385	0	0	0	0	0	0	0	0	0.0288684	0	0	0	0	0	0	0	0.0367647	0.0877706	0	0.0262743	0.0327547	0	0	0	0	0	0	0	0	0	0	0	0	0	0	0	0	0	0	0	0	0	0	0	0	0	0	0	0
Otu0550	0	0	0	0	0	0	0	0	0	0	0	0	0	0	0	0	0	0.0585138	0	0	0	0	0	0	0	0	0	0	0	0	0	0	0	0	0	0	0	0	0	0	0	0	0	0	0	0	0	0.225819	0.0392234
Otu0503	0	0	0	0	0	0	0	0	0	0	0	0	0	0	0.143266	0	0	0	0	0	0	0	0	0	0	0	0	0	0	0	0	0	0	0	0	0.0475737	0	0	0	0	0.0791139	0	0	0	0	0	0	0	0.11767
Otu0147	0	0	0.0691085	0.435019	0	0	0.166667	0	0	0	0	0	0.385463	0.0403877	0.143266	0.0415973	0	0	0	0	0	0	0	0	0	0	0	0	0	0	0	0	0	0.0422297	0	0	0	0	0	0	0	0	0	0	0	0	0	0	0
Otu0615	0	0	0	0	0	0	0	0	0	0	0	0	0	0	0	0	0	0	0	0	0	0.110619	0	0	0	0	0	0	0	0	0	0	0	0	0	0	0	0	0	0	0	0	0	0	0	0	0	0	0.0588351
Otu0908	0	0	0	0	0	0	0	0	0	0	0	0	0	0	0	0	0	0	0	0	0	0	0	0	0	0	0	0	0	0	0	0	0	0	0	0	0	0	0	0	0	0	0	0	0	0	0	0	0
Otu0331	0	0	0	0	0	0	0	0.0220897	0	0.031746	0	0.0289771	0	0	0	0	0	0.0292569	0	0.0262743	0.0327547	0	0	0	0	0	0	0	0	0	0	0	0	0	0	0	0	0	0	0	0	0	0	0	0	0	0	0	0
Otu0717	0	0	0	0	0	0	0	0	0	0	0	0	0	0	0	0	0	0	0	0	0	0	0	0	0	0	0	0	0	0	0	0	0	0	0	0	0	0	0	0	0	0	0	0	0.117426	0	0	0	0
Otu0232	0	0	0	0.0815661	0	0	0	0.0220897	0	0	0	0	0	0	0	0.0415973	0	0.0292569	0	0.0262743	0.0655093	0	0.0422297	0	0	0	0	0	0.0325521	0	0.0646831	0	0	0.0422297	0	0	0	0	0	0	0	0	0	0	0	0	0	0	0
Otu0366	0	0	0	0	0	0	0	0	0.0577367	0	0	0	0	0	0	0	0	0	0	0.0525486	0	0	0	0	0	0	0	0	0	0	0.129366	0.111732	0	0	0	0	0	0	0	0	0	0	0	0	0	0	0	0.0376364	0
Otu0724	0	0	0	0	0	0	0	0	0	0	0	0	0	0	0	0	0	0	0	0	0	0	0	0	0	0	0	0	0	0	0	0	0	0	0	0	0	0	0	0	0	0	0	0	0	0	0	0.0752729	0
Otu0546	0	0	0	0	0	0	0	0	0	0	0	0	0	0	0	0	0	0.0877706	0	0	0	0	0	0	0	0	0	0	0	0	0	0	0	0	0	0	0	0	0	0	0	0	0	0	0	0	0	0	0
Otu0586	0	0	0	0	0	0	0	0	0	0	0	0	0	0	0	0	0	0	0	0.525486	0	0	0	0	0	0	0	0	0	0	0	0	0	0	0	0	0	0	0	0	0.237342	0	0	0	0	0	0	0	0
Otu0499	0	0	0	0	0	0	0	0	0	0	0	0	0	0	0.429799	0	0	0	0	0	0	0	0	0	0	0	0	0	0	0	0	0	0	0	0	0	0	0	0	0	0	0	0	0	0	0	0	0	0.0784468
Otu0247	0	0	0	0.0271887	0.0351494	0	0	0	0	0	0	0	0	0.0403877	0	0	0	0	0	0.0262743	0	0	0.0422297	0	0	0	0	0	0	0	0	0	0	0	0.0557414	0	0	0	0	0.0211551	0	0	0.0453104	0	0	0	0	0.0376364	0
Otu0180	0	0	0.0230362	0.0543774	0	0	0	0	0	0	0.0370233	0	0	0	0	0.0415973	0	0.0292569	0.087146	0	0	0	0	0.0931532	0	0	0	0	0	0.0463607	0	0	0	0	0	0.0475737	0	0	0	0.0423101	0	0.0516929	0	0.0289771	0	0	0	0	0.0196117
Otu0747	0	0	0	0	0	0	0	0	0	0	0	0	0	0	0	0	0	0	0	0	0	0	0	0	0	0	0	0	0	0	0	0	0	0	0	0	0	0	0	0	0	0	0	0	0	0	0	0	0
Otu0383	0	0	0	0	0	0	0	0	0.0288684	0	0	0	0	0	0	0.0415973	0	0	0	0	0	0.221239	0	0	0	0	0.0586166	0	0.0325521	0	0	0	0	0	0	0	0	0	0	0	0	0.0516929	0	0	0	0.0351247	0	0	0.0588351
Otu0616	0	0	0	0	0	0	0	0	0	0	0	0	0	0	0	0	0	0	0	0	0	0.110619	0	0	0	0	0	0	0	0	0	0	0	0	0	0	0	0	0	0	0	0.0258465	0	0.0579542	0	0.0351247	0	0	0
Otu0696	0	0	0	0	0	0	0	0	0	0	0	0	0	0	0	0	0	0	0	0	0	0	0	0	0	0	0	0	0	0	0	0	0	0	0	0	0	0	0	0.0211551	0	0	0	0	0	0	0	0	0
Otu0599	0	0	0	0	0	0	0	0	0	0	0	0	0	0	0	0	0	0	0	0	0.0327547	0	0.0422297	0	0	0	0.0586166	0	0	0	0	0.111732	0	0	0	0	0	0	0	0	0.0791139	0.0258465	0.0453104	0	0	0	0.0330907	0.0376364	0
Otu0422	0	0	0	0	0	0	0	0	0	0.031746	0	0	0	0	0	0	0	0	0	0	0	0	0	0	0	0	0	0	0.0651042	0	0	0	0	0	0	0.0475737	0	0	0	0	0.0791139	0	0	0	0.0234852	0	0	0	0
Otu0142	0	0	0.184289	0	0	0	0	0.0441794	0	0	0	0	0	0	0	0	0	0	0	0	0	0	0	0	0	0	0	0	0	0	0	0	0	0	0	0	0	0	0	0	0.0791139	0	0	0	0.0234852	0	0	0	0
Otu0547	0	0	0	0	0	0	0	0	0	0	0	0	0	0	0	0	0	0.117028	0	0	0	0	0	0	0	0	0	0	0	0	0	0.0558659	0	0	0	0	0	0	0	0	0	0	0	0	0	0	0	0	0
Otu0523	0	0	0	0	0	0	0	0	0	0	0	0	0	0	0	0	0.0367647	0	0	0	0	0	0	0	0	0	0	0	0.0325521	0	0	0	0	0	0	0	0	0	0	0.0634652	0	0	0	0	0	0	0	0.150546	0.0196117
Otu0846	0	0	0	0	0	0	0	0	0	0	0	0	0	0	0	0	0	0	0	0	0	0	0	0	0	0	0	0	0	0	0	0	0	0	0	0	0	0	0	0	0	0	0	0	0	0	0	0	0
Otu0084	0.044843	0	0	0	0	0	0	0	0.0288684	0	0	0.0289771	0.0550661	0	0	0	0	0	0	0.0262743	0	0	0	0	0	0	0	0	0	0	0	0	0	0	0	0	0	0	0	0	0	0	0.0453104	0	0	0	0	0	0
Otu0702	0	0	0	0	0	0	0	0	0	0	0	0	0	0	0	0	0	0	0	0	0	0	0	0	0	0	0	0	0	0	0	0	0	0	0	0	0	0	0	0	0.0791139	0	0	0	0.0234852	0	0	0	0
Otu0110	0	0.212089	0.0460723	0	0	0	0	0	0	0	0	0	0	0	0	0	0	0	0	0	0	0	0	0	0	0	0	0	0	0	0	0	0	0	0	0	0	0	0	0	0	0	0	0	0	0	0	0	0.137282
Otu0531	0	0	0	0	0	0	0	0	0	0	0	0	0	0	0	0	0.0735294	0	0	0	0	0	0.0422297	0	0	0	0	0	0	0	0	0	0	0	0	0	0	0	0	0	0	0	0	0	0	0	0	0.112909	0.0392234
Otu0711	0	0	0	0	0	0	0	0	0	0	0	0	0	0	0	0	0	0	0	0	0	0	0	0	0	0	0	0	0	0	0	0	0	0	0	0	0	0	0	0	0	0	0.135931	0	0	0	0	0	0
Otu0194	0	0	0.0230362	0	0	0.0164474	0	0	0	0	0	0	0	0.0201939	0	0	0	0	0	0.0262743	0	0	0.0422297	0	0	0	0	0	0.0976562	0	0	0	0	0.168919	0	0	0	0	0.0977517	0	0	0	0	0	0	0	0	0	0
Otu0500	0	0	0	0	0	0	0	0	0	0	0	0	0	0	0.286533	0	0	0.0585138	0	0	0.0327547	0	0	0	0	0	0	0	0.0325521	0	0	0	0	0	0	0	0	0	0.0977517	0.0423101	0	0	0	0	0	0	0	0	0.0392234
Otu0160	0	0	0.0460723	0	0	0	0.166667	0	0.0288684	0	0	0	0	0	0	0.0831947	0	0	0	0	0	0	0	0	0	0	0.0586166	0	0	0	0	0	0	0.0422297	0	0	0	0	0	0.0211551	0	0	0	0.0289771	0	0	0	0	0
Otu0560	0	0	0	0	0	0	0	0	0	0	0	0	0	0	0	0	0	0.0292569	0	0	0	0	0	0	0	0	0	0	0	0	0	0	0	0	0	0	0	0	0	0	0	0	0	0	0	0	0	0.0376364	0.215729
Otu0396	0	0	0	0	0	0	0	0	0.0288684	0	0	0	0	0	0	0	0	0	0	0	0	0	0	0	0	0	0	0	0	0	0	0	0	0	0	0	0	0	0	0	0	0.0258465	0	0	0	0	0	0	0
Otu0242	0	0	0	0.0271887	0.0351494	0	0	0	0.0577367	0	0	0	0	0	0	0	0	0.0292569	0.043573	0	0	0	0	0	0	0	0	0	0	0	0	0	0	0	0	0	0	0	0	0	0	0	0	0	0	0	0	0	0
Otu0561	0	0	0	0	0	0	0	0	0	0	0	0	0	0	0	0	0	0.0292569	0	0.0525486	0	0	0	0	0	0	0	0	0	0	0	0	0	0	0	0	0	0	0	0.0846203	0	0	0	0	0	0	0	0.150546	0.0196117
Otu0590	0	0	0	0	0	0	0	0	0	0	0	0	0	0	0	0	0	0	0	0.0525486	0	0	0	0	0	0	0	0	0	0	0	0	0	0	0	0	0	0	0	0	0	0	0	0	0	0	0	0	0
Otu0377	0	0	0	0	0	0	0	0	0.0288684	0	0	0.0289771	0	0	0.286533	0.0415973	0	0	0	0	0.0655093	0	0	0	0	0	0	0	0	0	0	0	0	0	0	0.0475737	0	0	0	0	0.0791139	0	0	0	0	0	0	0	0
Otu0663	0	0	0	0	0	0	0	0	0	0	0	0	0	0	0	0	0	0	0	0	0	0	0	0	0	0	0	0	0	0	0	0.0558659	0	0.0422297	0	0	0.0420875	0	0	0.0423101	0	0.0516929	0	0.0289771	0	0	0	0	0
Otu0352	0	0	0	0	0	0	0	0	0.115473	0	0	0	0	0	0	0	0	0.0877706	0	0	0	0	0	0	0	0	0	0	0	0	0	0	0	0	0	0	0	0	0	0	0	0	0	0	0	0	0	0	0
Otu0594	0	0	0	0	0	0	0	0	0	0	0	0	0	0	0	0	0	0	0	0	0.393056	0	0	0	0	0	0	0	0	0	0	0	0	0	0	0	0	0	0	0	0	0	0	0	0	0	0	0	0
Otu0501	0	0	0	0	0	0	0	0	0	0	0	0	0	0	0.286533	0	0	0	0	0	0	0	0	0	0	0	0	0	0	0	0.711514	0	0	0	0	0	0	0	0	0	0	0	0	0	0	0	0	0	0
Otu0367	0	0	0	0	0	0	0	0	0.0577367	0	0	0	0	0	0	0	0	0.0292569	0	0	0	0	0	0	0	0	0	0	0	0	0	0	0	0	0	0	0	0	0	0	0	0	0	0	0	0	0	0	0.0588351
Otu0177	0	0	0.0230362	0	0	0	0	0	0	0	0	0	0	0	0.143266	0.0415973	0	0	0	0	0	0	0.0422297	0	0	0	0	0.036483	0	0	0	0	0	0	0	0	0	0	0	0	0	0	0	0.0289771	0	0	0	0	0
Otu0545	0	0	0	0	0	0	0	0	0	0	0	0	0	0	0	0	0	0.117028	0	0	0	0	0	0	0	0	0	0	0	0	0	0	0	0	0	0	0	0	0	0	0	0	0	0	0	0	0	0	0
Otu0786	0	0	0	0	0	0	0	0	0	0	0	0	0	0	0	0	0	0	0	0	0	0	0	0	0	0	0	0	0	0	0	0	0	0	0	0	0	0	0	0	0	0	0	0	0	0	0	0	0
Otu0999	0	0	0	0	0	0	0	0	0	0	0	0	0	0	0	0	0	0	0	0	0	0	0	0	0	0	0	0	0	0	0	0	0	0	0	0	0	0	0	0	0	0	0	0	0	0	0	0	0
Otu0829	0	0	0	0	0	0	0	0	0	0	0	0	0	0	0	0	0	0	0	0	0	0	0	0	0	0	0	0	0	0	0	0	0	0	0	0	0	0	0	0	0	0	0	0	0	0	0	0	0
Otu0656	0	0	0	0	0	0	0	0	0	0	0	0	0	0	0	0	0	0	0	0	0	0	0	0	0	0	0	0	0	0.0927214	0	0	0	0	0	0	0	0	0	0	0	0	0	0	0	0	0	0	0
Otu0167	0	0	0.0230362	0	0	0	0	0	0	0	0	0	0	0	0	0	0	0.0292569	0.087146	0	0	0	0	0	0	0	0	0	0	0	0	0	0	0	0	0	0	0	0	0.0423101	0	0.0775394	0	0	0	0	0	0	0
Otu0233	0	0	0	0.0271887	0	0	0	0	0.0288684	0	0	0	0	0	0	0	0	0	0	0.0525486	0	0	0	0.0465766	0	0	0	0	0	0	0	0	0	0	0	0.0475737	0	0	0	0.0211551	0.0791139	0	0	0	0	0	0	0.0376364	0.0196117
Otu0130	0	0	0.253398	0	0	0	0	0	0	0.031746	0	0	0	0	0.429799	0	0	0	0.043573	0	0	0	0	0	0	0	0	0	0	0	0	0	0	0	0	0	0	0	0	0	0	0	0	0	0	0	0	0	0
Otu0743	0	0	0	0	0	0	0	0	0	0	0	0	0	0	0	0	0	0	0	0	0	0	0	0	0	0	0	0	0	0	0	0	0	0	0	0	0	0	0	0	0	0	0	0	0	0	0	0	0
Otu0848	0	0	0	0	0	0	0	0	0	0	0	0	0	0	0	0	0	0	0	0	0	0	0	0	0	0	0	0	0	0	0	0	0	0	0	0	0	0	0	0	0	0	0	0	0	0	0	0	0.0784468
Otu0650	0	0	0	0	0	0	0	0	0	0	0	0	0	0	0	0	0	0	0	0	0	0	0	0	0	0	0	0	0.0325521	0	0	0	0	0	0	0	0	0	0	0	0.158228	0	0	0	0	0	0	0	0
Otu0327	0	0	0	0	0	0	0	0.0220897	0	0	0	0.0869313	0	0.0403877	0	0	0	0	0	0	0	0	0	0	0	0	0	0	0.0325521	0	0	0	0	0	0	0	0	0	0	0	0	0	0	0	0.0234852	0	0	0	0
Otu0398	0	0	0	0	0	0	0	0	0.0288684	0	0	0	0	0	0	0	0.0367647	0	0	0.0262743	0	0	0	0	0	0	0	0	0	0	0	0	0	0	0	0	0	0	0	0	0	0	0	0	0	0	0	0	0
Otu0127	0	0	0.368579	0	0	0	0	0	0	0	0.0370233	0	0	0	0	0	0	0	0	0	0	0	0	0	0	0	0	0	0	0	0	0	0	0	0	0	0	0	0	0	0	0	0	0	0	0	0	0	0
Otu0404	0	0	0	0	0	0	0	0	0.0288684	0	0	0	0	0	0	0	0.0735294	0	0	0	0	0	0	0	0	0	0	0	0	0	0	0	0	0	0	0	0	0	0	0	0	0.0516929	0	0	0.0234852	0	0	0.0376364	0.0392234
Otu0548	0	0	0	0	0	0	0	0	0	0	0	0	0	0	0	0	0	0.0877706	0	0	0	0	0	0	0	0	0	0	0	0	0	0	0	0	0	0	0	0	0	0	0	0	0	0	0	0	0	0	0
Otu0403	0	0	0	0	0	0	0	0	0.0288684	0	0	0	0	0	0	0	0	0	0	0	0	0	0	0	0	0	0	0	0	0	0	0	0	0	0	0	0	0	0	0.0211551	0	0	0	0	0	0	0	0.0376364	0.0588351
Otu0781	0	0	0	0	0	0	0	0	0	0	0	0	0	0	0	0	0	0	0	0	0	0	0	0	0	0	0	0	0	0	0	0	0	0	0	0	0	0	0	0	0	0	0	0	0	0	0	0	0
Otu0818	0	0	0	0	0	0	0	0	0	0	0	0	0	0	0	0	0	0	0	0	0	0	0	0	0	0	0	0	0	0	0	0	0	0	0	0	0	0	0	0	0	0	0	0	0	0	0	0	0
Otu0293	0	0	0	0	0	0.0164474	0	0	0	0.031746	0	0	0	0.0201939	0	0	0	0.0292569	0	0	0.0327547	0	0	0	0	0	0	0	0	0	0	0	0	0	0	0	0	0	0	0.0211551	0	0	0.0453104	0	0	0	0	0	0
Otu0397	0	0	0	0	0	0	0	0	0.0288684	0	0	0	0	0	0	0	0.0735294	0	0	0.0262743	0	0.110619	0	0	0	0	0	0	0	0	0.129366	0	0	0	0	0	0	0	0	0	0	0	0	0.0289771	0	0	0	0	0.0392234
Otu0839	0	0	0	0	0	0	0	0	0	0	0	0	0	0	0	0	0	0	0	0	0	0	0	0	0	0	0	0	0	0	0	0	0	0	0	0	0	0	0	0	0	0	0	0	0	0	0	0	0
Otu0669	0	0	0	0	0	0	0	0	0	0	0	0	0	0	0	0	0	0	0	0	0	0	0	0	0	0	0	0	0	0	0	0	0	0.0422297	0	0	0	0	0	0.0423101	0	0	0	0	0	0	0	0	0
Otu0307	0	0	0	0	0	0.0164474	0	0	0	0	0	0	0	0	0	0	0	0	0	0.0262743	0	0	0	0	0	0	0	0	0	0	0.129366	0	0	0	0	0.0951475	0	0	0	0	0	0	0	0	0	0	0	0	0
Otu0525	0	0	0	0	0	0	0	0	0	0	0	0	0	0	0	0	0.0367647	0	0	0	0	0	0	0	0	0	0	0	0.0976562	0	0	0	0	0	0	0	0	0	0	0	0	0	0	0	0.0234852	0	0	0.112909	0.0980584
Otu0454	0	0	0	0	0	0	0	0	0	0	0	0.0869313	0	0	0	0	0	0	0	0.0788229	0	0	0	0	0	0	0.0586166	0	0	0	0	0	0	0	0	0	0	0	0	0.0211551	0	0	0	0	0	0	0	0.0376364	0
Otu0584	0	0	0	0	0	0	0	0	0	0	0	0	0	0	0	0	0	0	0.043573	0	0	0	0	0	0	0	0	0	0.390625	0	0	0	0	0	0	0	0	0	0	0	0	0	0	0	0.0234852	0	0	0	0
Otu0909	0	0	0	0	0	0	0	0	0	0	0	0	0	0	0	0	0	0	0	0	0	0	0	0	0	0	0	0	0	0	0	0	0	0	0	0	0	0	0	0	0	0	0	0	0	0	0	0	0
Otu0208	0	0	0	0.21751	0	0	0	0	0	0	0	0	0	0	0	0.0415973	0	0	0	0	0	0	0	0	0	0	0	0	0	0	0	0	0	0	0	0.0475737	0	0	0	0.0211551	0	0	0	0	0	0	0	0	0.0196117
Otu0308	0	0	0	0	0	0.0164474	0	0	0	0	0	0	0	0	0	0	0	0	0	0	0	0	0	0	0	0	0	0	0.0325521	0	0	0	0	0	0	0.0951475	0.0420875	0	0	0	0	0.0516929	0	0	0	0	0	0.263455	0.0196117
Otu0058	0.044843	0	0.0460723	0.0271887	0	0	0	0	0	0	0	0	0	0	0	0	0	0	0.043573	0.0262743	0	0	0	0	0	0	0	0	0	0	0	0	0	0	0	0	0	0	0	0	0	0	0	0	0	0	0	0	0
Otu0150	0	0	0.0921447	0	0	0	0	0	0	0.0634921	0	0	0	0	0	0	0	0	0	0	0	0	0	0	0	0	0	0	0	0	0	0	0	0.0422297	0	0	0	0	0	0	0	0	0	0	0	0	0	0	0
Otu0592	0	0	0	0	0	0	0	0	0	0	0	0	0	0	0	0	0	0	0	0.0262743	0	0	0	0	0	0	0	0	0	0	0	0.0558659	0	0	0	0	0	0	0	0.0423101	0	0	0	0	0	0	0	0	0
Otu0885	0	0	0	0	0	0	0	0	0	0	0	0	0	0	0	0	0	0	0	0	0	0	0	0	0	0	0	0	0	0	0	0	0	0	0	0	0	0	0	0	0	0	0	0	0	0	0	0	0.0980584
Otu0700	0	0	0	0	0	0	0	0	0	0	0	0	0	0	0	0	0	0	0	0	0	0	0	0	0	0	0	0	0	0	0	0	0	0	0	0	0	0	0	0	0.158228	0.0258465	0	0	0	0	0	0	0
Otu0535	0	0	0	0	0	0	0	0	0	0	0	0	0	0	0	0	0.0367647	0.0292569	0.043573	0	0	0.110619	0	0	0	0	0	0	0	0	0	0	0	0	0	0	0	0	0	0	0	0.0258465	0	0	0	0	0	0	0
Otu0492	0	0	0	0	0	0	0	0	0	0	0	0	0	0.0201939	0	0	0	0	0	0.0525486	0	0	0	0	0	0	0	0	0	0	0	0	0	0	0	0	0	0	0	0	0	0	0	0	0	0	0	0	0
Otu0505	0	0	0	0	0	0	0	0	0	0	0	0	0	0	0.143266	0	0	0	0	0	0	0	0	0	0	0	0	0	0	0	0	0	0	0	0	0	0	0	0	0	0	0	0	0	0	0	0	0	0
Otu0291	0	0	0	0	0	0.0164474	0	0	0	0	0	0	0	0	0	0	0.110294	0.0292569	0	0	0.0327547	0	0	0	0	0	0	0	0	0.0463607	0	0	0	0	0	0	0	0	0	0	0	0	0	0	0.0234852	0	0	0	0
Otu0510	0	0	0	0	0	0	0	0	0	0	0	0	0	0	0	0.0415973	0	0	0	0	0	0	0	0	0	0	0	0	0	0	0	0	0	0	0	0	0	0	0	0	0	0	0	0	0	0	0	0	0.11767
Otu0842	0	0	0	0	0	0	0	0	0	0	0	0	0	0	0	0	0	0	0	0	0	0	0	0	0	0	0	0	0	0	0	0	0	0	0	0	0	0	0	0	0	0	0	0	0	0	0	0	0
Otu0521	0	0	0	0	0	0	0	0	0	0	0	0	0	0	0	0	0.110294	0	0	0	0	0	0	0	0	0	0	0	0	0	0	0	0	0	0	0	0	0	0	0	0	0	0	0	0	0	0	0	0.0392234
Otu0099	0	0.318134	0	0	0	0	0	0	0	0	0	0.0289771	0	0	0	0	0.0367647	0	0	0	0	0	0.0422297	0	0	0	0	0	0	0	0	0.0558659	0	0	0	0	0	0	0	0	0	0	0	0	0	0	0	0	0
Otu0429	0	0	0	0	0	0	0	0	0	0	0.148093	0	0	0	0	0	0	0	0.130719	0	0	0	0	0	0	0	0	0	0	0	0	0	0	0	0	0	0	0	0	0	0	0	0	0	0	0	0	0	0
Otu0341	0	0	0	0	0	0	0	0	0.404157	0	0	0	0	0	0	0	0	0	0	0	0	0	0	0	0	0	0	0	0	0	0	0	0	0	0	0	0	0	0	0	0	0	0	0	0	0	0	0	0
Otu0490	0	0	0	0	0	0	0	0	0	0	0	0	0	0.0201939	0	0	0	0.0292569	0	0	0.0327547	0	0	0	0	0	0	0	0.0325521	0	0	0	0	0	0	0	0	0	0	0.0211551	0	0.0258465	0	0	0	0	0	0	0
Otu0469	0	0	0	0	0	0	0	0	0	0	0	0.0289771	0	0	0.286533	0	0	0.0292569	0	0	0	0	0	0	0	0	0	0	0.0976562	0	0	0	0	0	0	0	0.0420875	0	0	0	0	0.0258465	0	0	0	0	0	0	0
Otu0580	0	0	0	0	0	0	0	0	0	0	0	0	0	0	0	0	0	0	0.043573	0	0	0	0	0	0	0	0	0	0	0	0	0	0	0	0	0	0	0	0	0.0423101	0	0	0	0	0	0	0	0	0
Otu0457	0	0	0	0	0	0	0	0	0	0	0	0.0579542	0.0550661	0	0	0	0	0	0	0	0	0	0	0	0	0	0	0	0	0	0	0	0	0	0	0	0	0	0	0	0	0	0	0	0	0	0	0	0
Otu0407	0	0	0	0	0	0	0	0	0.0288684	0	0	0	0	0	0	0.0415973	0.0367647	0.0585138	0	0	0	0	0	0	0	0	0	0	0	0	0	0	0	0	0	0.0475737	0	0	0	0	0	0	0	0	0	0	0	0	0
Otu0181	0	0	0.0230362	0	0	0	0	0	0	0	0	0	0	0	0	0	0	0	0	0.0525486	0.0327547	0	0	0	0	0	0	0	0.130208	0	0	0	0	0	0	0	0	0	0	0	0	0	0	0	0	0	0	0	0.0196117
Otu0238	0	0	0	0.0271887	0	0	0	0	0.0288684	0	0	0.0289771	0	0	0	0	0	0.0585138	0	0.0262743	0	0	0	0	0	0	0	0	0	0	0	0	0	0	0	0	0	0	0	0.0211551	0	0	0	0	0	0	0	0.112909	0.0196117
Otu0840	0	0	0	0	0	0	0	0	0	0	0	0	0	0	0	0	0	0	0	0	0	0	0	0	0	0	0	0	0	0	0	0	0	0	0	0	0	0	0	0	0	0	0	0	0	0	0	0	0
Otu0627	0	0	0	0	0	0	0	0	0	0	0	0	0	0	0	0	0	0	0	0	0	0	0	0.13973	0	0	0	0	0	0	0	0	0	0	0	0	0	0	0	0.0211551	0	0	0	0	0	0	0	0	0
Otu0154	0	0	0.0460723	0	0	0	0	0	0	0	0	0	0	0	0	0	0	0	0.043573	0	0	0	0	0	0	0.11274	0	0	0	0	0	0	0	0.126689	0	0	0	0	0	0	0.0791139	0	0.0453104	0	0	0	0	0.0376364	0
Otu0381	0	0	0	0	0	0	0	0	0.0288684	0	0	0.0289771	0	0	0	0	0	0	0	0	0	0	0	0.0465766	0	0	0	0	0.0325521	0	0	0	0	0.0422297	0	0	0	0	0	0.0634652	0.0791139	0	0.0453104	0	0	0	0	0	0
Otu0349	0	0	0	0	0	0	0	0	0.144342	0	0	0	0	0	0	0	0	0	0	0	0	0	0	0	0	0	0	0	0	0	0	0	0	0	0	0	0	0	0	0	0	0	0	0	0	0	0	0	0
Otu1001	0	0	0	0	0	0	0	0	0	0	0	0	0	0	0	0	0	0	0	0	0	0	0	0	0	0	0	0	0	0	0	0	0	0	0	0	0	0	0	0	0	0	0	0	0	0	0	0	0
Otu0755	0	0	0	0	0	0	0	0	0	0	0	0	0	0	0	0	0	0	0	0	0	0	0	0	0	0	0	0	0	0	0	0	0	0	0	0	0	0	0	0	0	0	0	0	0	0	0	0	0.0196117
Otu0660	0	0	0	0	0	0	0	0	0	0	0	0	0	0	0	0	0	0	0	0	0	0	0	0	0	0	0	0	0	0	0.0646831	0	0	0	0	0	0	0	0	0	0	0	0	0	0	0	0	0	0
Otu0648	0	0	0	0	0	0	0	0	0	0	0	0	0	0	0	0	0	0	0	0	0	0	0	0	0	0	0	0	0.0325521	0	0	0	0	0	0.0557414	0	0	0	0	0	0	0	0.0906208	0	0	0	0	0	0
Otu0684	0	0	0	0	0	0	0	0	0	0	0	0	0	0	0	0	0	0	0	0	0	0	0	0	0	0	0	0	0	0	0	0	0	0	0	0	0	0	0	0.0423101	0	0	0	0	0	0	0	0	0
Otu0400	0	0	0	0	0	0	0	0	0.0288684	0	0	0	0	0	0	0	0.0367647	0	0	0	0	0	0.0422297	0	0	0	0.0586166	0	0.0325521	0	0	0	0	0	0	0	0	0	0	0	0	0	0	0	0	0	0	0	0.0392234
Otu0182	0	0	0.0230362	0	0	0.0164474	0	0	0.0288684	0	0	0	0	0	0	0	0	0	0	0.0262743	0	0	0	0	0	0	0	0.036483	0	0	0	0	0	0	0	0	0.0420875	0	0	0	0.0791139	0	0	0	0	0	0.0330907	0	0
Otu0647	0	0	0	0	0	0	0	0	0	0	0	0	0	0	0	0	0	0	0	0	0	0	0	0	0	0	0	0	0.0325521	0	0	0	0	0	0	0	0	0	0	0	0	0	0.0453104	0	0	0	0	0.112909	0
Otu0588	0	0	0	0	0	0	0	0	0	0	0	0	0	0	0	0	0	0	0	0.0525486	0	0	0	0.186306	0	0	0	0	0	0	0	0	0	0	0	0	0	0	0	0	0	0	0	0	0	0	0	0	0
Otu0330	0	0	0	0	0	0	0	0.0220897	0	0	0	0	0	0	0	0	0	0	0	0.0262743	0.0655093	0	0	0	0	0	0.0586166	0	0	0	0	0	0	0	0	0	0	0.0859107	0	0	0	0	0	0	0	0	0	0	0
Otu0605	0	0	0	0	0	0	0	0	0	0	0	0	0	0	0	0	0	0	0	0	0.0327547	0	0	0	0	0	0	0	0.0325521	0	0	0	0	0	0	0	0	0	0	0.0211551	0	0	0	0	0	0	0	0	0
Otu0784	0	0	0	0	0	0	0	0	0	0	0	0	0	0	0	0	0	0	0	0	0	0	0	0	0	0	0	0	0	0	0	0	0	0	0	0	0	0	0	0	0	0	0	0	0	0	0	0	0
Otu0882	0	0	0	0	0	0	0	0	0	0	0	0	0	0	0	0	0	0	0	0	0	0	0	0	0	0	0	0	0	0	0	0	0	0	0	0	0	0	0	0	0	0	0	0	0	0	0	0	0.274564
Otu0625	0	0	0	0	0	0	0	0	0	0	0	0	0	0	0	0	0	0	0	0	0	0	0.0422297	0	0	0	0	0	0	0	0	0	0	0	0	0	0	0	0	0	0	0	0	0	0	0	0	0	0.0392234
Otu0687	0	0	0	0	0	0	0	0	0	0	0	0	0	0	0	0	0	0	0	0	0	0	0	0	0	0	0	0	0	0	0	0	0	0	0	0	0	0	0	0.0423101	0	0.0258465	0	0	0	0	0	0.0376364	0
Otu0137	0	0	0.161253	0	0	0	0	0	0	0	0	0	0	0.0201939	0	0	0	0	0	0	0	0	0	0	0	0	0.0586166	0	0	0	0	0	0	0	0	0	0	0	0	0	0	0	0	0	0	0	0	0	0
Otu0785	0	0	0	0	0	0	0	0	0	0	0	0	0	0	0	0	0	0	0	0	0	0	0	0	0	0	0	0	0	0	0	0	0	0	0	0	0	0	0	0	0	0	0	0	0	0	0	0	0
Otu0412	0	0	0	0	0	0	0	0	0.0288684	0	0	0	0	0	0	0	0	0	0	0	0	0	0.0422297	0	0	0	0	0	0	0.0463607	0	0	0	0	0	0	0	0	0	0	0	0	0	0	0	0	0	0	0
Otu0489	0	0	0	0	0	0	0	0	0	0	0	0	0	0.0201939	0	0	0	0	0	0	0	0	0.0422297	0	0	0	0	0	0	0	0	0	0	0	0	0	0	0	0	0.0211551	0	0	0	0	0.0469704	0	0.0330907	0	0.0392234
Otu0228	0	0	0	0.0543774	0	0	0	0.0441794	0	0	0	0.0579542	0	0	0	0	0	0	0.174292	0.0262743	0	0.110619	0	0	0	0	0	0	0	0	0	0	0	0	0	0	0	0	0	0	0	0.0258465	0	0	0	0	0	0.0752729	0
Otu0623	0	0	0	0	0	0	0	0	0	0	0	0	0	0	0	0	0	0	0	0	0	0	0.0844595	0	0	0	0.17585	0	0	0	0.194049	0	0	0	0	0	0	0	0	0	0	0	0	0	0	0	0	0	0
Otu0275	0	0	0	0	0.0351494	0	0	0	0	0	0	0	0	0	0	0	0	0	0	0	0	0	0	0	0	0	0	0	0	0	0	0	0	0	0	0	0	0	0	0	0	0	0	0	0	0	0	0	0
Otu0852	0	0	0	0	0	0	0	0	0	0	0	0	0	0	0	0	0	0	0	0	0	0	0	0	0	0	0	0	0	0	0	0	0	0	0	0	0	0	0	0	0	0	0	0	0	0	0	0	0.0392234
Otu0466	0	0	0	0	0	0	0	0	0	0	0	0.0289771	0	0	0	0	0	0	0	0	0	0.110619	0	0	0	0	0	0	0	0	0	0	0	0	0	0	0	0	0	0.0423101	0	0	0	0	0.0469704	0	0	0	0.0196117
Otu0408	0	0	0	0	0	0	0	0	0.0288684	0	0	0.0289771	0	0	0	0	0.0367647	0	0	0	0	0	0	0	0	0	0	0	0	0	0	0	0	0	0	0	0	0	0	0	0	0	0.0453104	0	0	0	0	0	0.0196117
Otu0325	0	0	0	0	0	0	0	0.0220897	0	0	0	0	0	0	0	0	0	0	0	0	0	0	0	0.0465766	0	0	0	0	0	0.0463607	0	0	0	0	0.0557414	0	0	0	0	0	0.0791139	0	0	0	0	0	0	0	0
Otu0292	0	0	0	0	0	0.0328947	0	0	0	0	0	0	0	0	0	0	0	0	0	0	0	0	0	0	0	0	0	0	0	0	0	0	0	0	0	0	0	0	0	0.0846203	0	0.0258465	0	0	0	0	0	0.0752729	0
Otu0451	0	0	0	0	0	0	0	0	0	0	0	0.0869313	0	0	0	0	0	0	0	0	0	0	0	0	0	0	0	0	0	0	0.129366	0	0	0	0	0	0	0	0	0	0	0	0	0	0	0	0	0	0
Otu0526	0	0	0	0	0	0	0	0	0	0	0	0	0	0	0	0	0.0367647	0	0	0	0	0	0	0	0	0	0	0	0	0	0	0	0	0	0.167224	0	0	0	0	0	0	0	0	0	0	0	0	0.0376364	0
Otu0450	0	0	0	0	0	0	0	0	0	0	0	0.0579542	0	0	0	0	0.0367647	0	0	0.0525486	0	0	0	0	0	0	0	0	0	0	0	0	0	0	0	0	0	0	0	0	0	0	0	0	0	0	0	0	0
Otu0239	0	0	0	0.0543774	0	0.0164474	0	0.0220897	0	0	0	0	0.0550661	0	0	0	0	0	0	0	0	0	0	0	0	0	0	0	0	0	0	0	0	0	0	0	0	0	0	0.0211551	0	0	0	0	0	0	0	0	0
Otu0465	0	0	0	0	0	0	0	0	0	0	0	0.0289771	0	0	0	0	0	0	0	0	0	0	0	0	0	0	0	0	0	0	0	0	0	0	0	0	0	0	0	0.0634652	0	0	0	0	0	0	0	0	0.0588351
Otu0359	0	0	0	0	0	0	0	0	0.0866051	0	0	0.173863	0	0	0	0	0	0	0	0	0.0327547	0	0	0	0	0	0	0	0	0	0	0	0	0	0	0	0	0	0	0	0	0	0	0	0	0	0	0	0
Otu0376	0	0	0	0	0	0	0	0	0.0288684	0	0	0	0	0	0	0	0	0	0	0	0.0327547	0	0	0	0	0	0	0	0	0	0	0	0	0	0	0	0	0	0	0	0	0	0.0453104	0	0	0	0	0	0.0196117
Otu0206	0	0	0	0.299076	0	0	0	0	0	0	0	0	0	0	0	0	0	0	0.043573	0	0	0	0	0	0	0	0	0	0	0	0	0	0	0	0	0	0	0	0	0	0	0	0	0	0	0	0	0	0.0196117
Otu0934	0	0	0	0	0	0	0	0	0	0	0	0	0	0	0	0	0	0	0	0	0	0	0	0	0	0	0	0	0	0	0	0	0	0	0	0	0	0	0	0	0	0	0	0	0	0	0	0	0
Otu0685	0	0	0	0	0	0	0	0	0	0	0	0	0	0	0	0	0	0	0	0	0	0	0	0	0	0	0	0	0	0	0	0	0	0	0	0	0	0	0	0.0423101	0	0	0	0	0	0	0	0	0
Otu0237	0	0	0	0.0271887	0	0	0	0	0	0	0	0	0	0	0	0	0	0.0292569	0.043573	0	0	0	0	0.0465766	0	0	0	0	0	0	0	0	0	0	0	0	0	0	0	0	0	0	0	0	0	0	0	0	0
Otu0216	0	0	0	0.108755	0	0	0	0	0	0	0	0	0	0	0	0	0	0	0	0	0	0	0	0	0	0	0	0	0	0	0	0	0	0	0	0	0	0	0	0	0	0	0	0	0	0	0	0	0
Otu0405	0	0	0	0	0	0	0	0	0.0288684	0	0	0	0	0	0.286533	0	0	0	0	0.0262743	0	0	0	0	0	0	0	0	0	0	0.0646831	0	0	0	0	0	0	0	0	0	0	0	0.0453104	0	0	0	0	0	0
Otu0368	0	0	0	0	0	0	0	0	0.0577367	0	0	0	0	0	0	0	0.0367647	0.117028	0	0	0.0327547	0	0	0	0	0	0	0	0	0	0	0	0	0	0	0	0	0	0	0.0211551	0	0	0	0.115908	0	0	0	0	0
Otu0640	0	0	0	0	0	0	0	0	0	0	0	0	0	0	0	0	0	0	0	0	0	0	0	0	0	0	0	0.036483	0	0	0	0	0	0	0	0.0475737	0	0	0	0	0	0	0	0	0	0	0	0	0.0196117
Otu0628	0	0	0	0	0	0	0	0	0	0	0	0	0	0	0	0	0	0	0	0	0	0	0	0.0465766	0	0	0	0	0	0	0	0	0	0	0	0	0	0	0	0	0	0	0	0	0	0	0	0	0
Otu0298	0	0	0	0	0	0.0164474	0	0	0	0	0	0	0	0	0.429799	0	0	0	0	0	0	0	0	0	0	0	0	0	0	0	0	0	0	0	0	0	0	0	0	0	0	0	0	0	0	0	0	0	0
Otu0248	0	0	0	0.0271887	0.0702988	0	0	0	0	0	0	0	0.165198	0.0201939	0.143266	0	0	0	0	0	0	0	0	0	0	0	0	0	0	0	0	0	0	0	0	0	0	0	0	0	0	0	0	0	0	0	0	0.0752729	0.0196117
Otu0941	0	0	0	0	0	0	0	0	0	0	0	0	0	0	0	0	0	0	0	0	0	0	0	0	0	0	0	0	0	0	0	0	0	0	0	0	0	0	0	0	0	0	0	0	0	0	0	0	0
Otu0191	0	0	0.0230362	0	0	0	0	0	0.0288684	0	0	0	0	0	0	0	0	0	0	0	0	0	0	0	0	0	0	0	0	0	0	0	0	0	0	0	0	0	0	0	0	0	0.0453104	0	0	0	0	0	0
Otu0686	0	0	0	0	0	0	0	0	0	0	0	0	0	0	0	0	0	0	0	0	0	0	0	0	0	0	0	0	0	0	0	0	0	0	0	0	0	0	0	0.0211551	0	0	0	0	0	0	0	0.0376364	0.0588351
Otu0386	0	0	0	0	0	0	0	0	0.0288684	0	0	0	0	0	0	0	0	0	0	0	0.0655093	0	0	0	0	0	0	0	0	0	0.129366	0	0	0	0	0	0	0	0	0	0	0	0	0	0	0	0	0	0
Otu0778	0	0	0	0	0	0	0	0	0	0	0	0	0	0	0	0	0	0	0	0	0	0	0	0	0	0	0	0	0	0	0	0	0	0	0	0	0	0	0	0	0	0	0	0	0	0	0	0	0
Otu0841	0	0	0	0	0	0	0	0	0	0	0	0	0	0	0	0	0	0	0	0	0	0	0	0	0	0	0	0	0	0	0	0	0	0	0	0	0	0	0	0	0	0	0	0	0	0	0	0	0
Otu0779	0	0	0	0	0	0	0	0	0	0	0	0	0	0	0	0	0	0	0	0	0	0	0	0	0	0	0	0	0	0	0	0	0	0	0	0	0	0	0	0	0	0	0	0	0	0	0	0	0
Otu0748	0	0	0	0	0	0	0	0	0	0	0	0	0	0	0	0	0	0	0	0	0	0	0	0	0	0	0	0	0	0	0	0	0	0	0	0	0	0	0	0	0	0	0	0	0	0	0	0	0
Otu0236	0	0	0	0.0543774	0	0	0	0	0	0.031746	0	0	0	0	0	0	0.0367647	0	0	0	0	0	0	0	0	0	0	0	0.0651042	0.0463607	0	0	0	0	0	0	0	0	0	0	0	0	0	0	0	0	0	0	0
Otu0794	0	0	0	0	0	0	0	0	0	0	0	0	0	0	0	0	0	0	0	0	0	0	0	0	0	0	0	0	0	0	0	0	0	0	0	0	0	0	0	0	0	0	0	0	0	0	0	0	0
Otu0484	0	0	0	0	0	0	0	0	0	0	0	0	0	0.0605816	0	0	0.0367647	0	0	0	0	0	0	0	0	0	0	0	0	0	0	0	0	0	0	0	0	0	0	0	0	0	0	0	0	0	0	0	0
Otu0667	0	0	0	0	0	0	0	0	0	0	0	0	0	0	0	0	0	0	0	0	0	0	0	0	0	0	0	0	0	0	0	0	0	0.0844595	0	0	0.0420875	0	0	0	0	0.0258465	0	0	0	0	0	0	0
Otu0673	0	0	0	0	0	0	0	0	0	0	0	0	0	0	0	0	0	0	0	0	0	0	0	0	0	0	0	0	0	0	0	0	0	0	0	0.142721	0	0	0	0	0	0	0	0	0	0	0	0	0
Otu0596	0	0	0	0	0	0	0	0	0	0	0	0	0	0	0	0	0	0	0	0	0.0327547	0	0	0	0	0	0	0	0	0	0	0	0	0	0	0	0	0	0	0	0	0	0	0	0	0	0	0	0
Otu0522	0	0	0	0	0	0	0	0	0	0	0	0	0	0	0	0	0.0735294	0	0	0	0	0	0	0	0	0	0	0	0	0	0.0646831	0	0	0	0	0	0	0	0	0	0	0	0	0	0.0234852	0	0	0	0
Otu0868	0	0	0	0	0	0	0	0	0	0	0	0	0	0	0	0	0	0	0	0	0	0	0	0	0	0	0	0	0	0	0	0	0	0	0	0	0	0	0	0	0	0	0	0	0	0	0	0	0.0392234
Otu0744	0	0	0	0	0	0	0	0	0	0	0	0	0	0	0	0	0	0	0	0	0	0	0	0	0	0	0	0	0	0	0	0	0	0	0	0	0	0	0	0	0	0	0	0	0	0	0	0	0
Otu0474	0	0	0	0	0	0	0	0	0	0	0	0.0289771	0	0	0	0	0.0367647	0	0	0	0	0	0	0	0	0	0	0	0	0	0.0646831	0	0	0.0422297	0	0	0	0	0	0	0	0	0	0	0	0	0	0	0
Otu0226	0	0	0	0.0543774	0	0	0	0	0	0	0	0	0	0	0.286533	0	0	0.0292569	0	0	0	0.110619	0	0	0	0	0	0	0	0	0	0	0	0	0	0	0	0	0	0	0.158228	0	0	0.0289771	0	0	0	0	0
Otu0981	0	0	0	0	0	0	0	0	0	0	0	0	0	0	0	0	0	0	0	0	0	0	0	0	0	0	0	0	0	0	0	0	0	0	0	0	0	0	0	0	0	0	0	0	0	0	0	0	0
Otu0811	0	0	0	0	0	0	0	0	0	0	0	0	0	0	0	0	0	0	0	0	0	0	0	0	0	0	0	0	0	0	0	0	0	0	0	0	0	0	0	0	0	0	0	0	0	0	0	0	0
Otu0581	0	0	0	0	0	0	0	0	0	0	0	0	0	0	0	0	0	0	0.043573	0	0	0	0	0	0	0	0	0	0	0	0	0	0	0	0	0	0	0	0	0	0	0	0	0	0	0	0	0	0.0392234
Otu0636	0	0	0	0	0	0	0	0	0	0	0	0	0	0	0	0	0	0	0	0	0	0	0	0	0	0	0.0586166	0	0.0325521	0	0	0	0	0	0	0.237869	0	0	0	0	0	0	0	0	0	0	0	0	0
Otu0070	0.044843	0	0	0	0	0	0	0	0	0	0	0	0	0	0	0	0.0735294	0	0.087146	0	0	0	0	0	0	0	0	0	0	0.0463607	0	0	0	0	0	0	0	0	0	0	0	0	0	0	0	0	0	0	0
Otu0940	0	0	0	0	0	0	0	0	0	0	0	0	0	0	0	0	0	0	0	0	0	0	0	0	0	0	0	0	0	0	0	0	0	0	0	0	0	0	0	0	0	0	0	0	0	0	0	0	0
Otu0519	0	0	0	0	0	0	0	0	0	0	0	0	0	0	0	0	0.0735294	0	0	0	0	0	0	0	0	0	0	0	0	0	0	0	0	0	0	0	0	0	0	0	0	0.0258465	0	0	0	0	0	0	0
Otu0470	0	0	0	0	0	0	0	0	0	0	0	0.0579542	0	0	0.143266	0	0.0367647	0	0	0	0	0	0	0	0	0	0	0	0	0	0	0	0	0	0	0	0	0	0	0	0	0	0	0	0	0	0	0	0
Otu0480	0	0	0	0	0	0	0	0	0	0	0	0	0.110132	0	0	0	0	0	0	0	0	0.110619	0	0	0	0	0	0	0	0	0	0	0	0	0	0	0	0	0	0	0	0	0.0453104	0	0.0234852	0	0	0.0376364	0
Otu0910	0	0	0	0	0	0	0	0	0	0	0	0	0	0	0	0	0	0	0	0	0	0	0	0	0	0	0	0	0	0	0	0	0	0	0	0	0	0	0	0	0	0	0	0	0	0	0	0	0
Otu0593	0	0	0	0	0	0	0	0	0	0	0	0	0	0	0	0	0	0	0	0.0262743	0	0	0	0	0	0	0	0	0	0	0	0	0	0	0	0	0	0	0	0	0	0	0	0	0	0	0	0	0
Otu0646	0	0	0	0	0	0	0	0	0	0	0	0	0	0	0	0	0	0	0	0	0	0	0	0	0	0	0	0	0.0651042	0	0	0	0	0	0	0	0	0	0	0	0	0	0	0	0	0	0	0	0
Otu0448	0	0	0	0	0	0	0	0	0	0	0	0.0869313	0	0	0	0	0	0.0292569	0	0	0	0	0	0	0	0	0	0	0	0	0	0	0	0	0	0	0	0	0	0	0	0	0	0	0	0	0	0	0
Otu0518	0	0	0	0	0	0	0	0	0	0	0	0	0	0	0	0	0.0735294	0	0	0.0262743	0	0	0	0	0	0	0	0	0	0	0	0	0	0	0	0	0	0	0	0	0	0	0	0	0	0	0	0	0
Otu0791	0	0	0	0	0	0	0	0	0	0	0	0	0	0	0	0	0	0	0	0	0	0	0	0	0	0	0	0	0	0	0	0	0	0	0	0	0	0	0	0	0	0	0	0	0	0	0	0	0
Otu0678	0	0	0	0	0	0	0	0	0	0	0	0	0	0	0	0	0	0	0	0	0	0	0	0	0	0	0	0	0	0	0	0	0	0	0	0	0	0	0.0488759	0	0	0	0	0	0	0	0	0	0
Otu0843	0	0	0	0	0	0	0	0	0	0	0	0	0	0	0	0	0	0	0	0	0	0	0	0	0	0	0	0	0	0	0	0	0	0	0	0	0	0	0	0	0	0	0	0	0	0	0	0	0
Otu0925	0	0	0	0	0	0	0	0	0	0	0	0	0	0	0	0	0	0	0	0	0	0	0	0	0	0	0	0	0	0	0	0	0	0	0	0	0	0	0	0	0	0	0	0	0	0	0	0	0
Otu0677	0	0	0	0	0	0	0	0	0	0	0	0	0	0	0	0	0	0	0	0	0	0	0	0	0	0	0	0	0	0	0	0	0	0	0	0	0.0420875	0	0	0.0423101	0.0791139	0.0258465	0	0	0	0	0	0	0
Otu0511	0	0	0	0	0	0	0	0	0	0	0	0	0	0	0	0.0415973	0	0	0	0	0	0	0	0	0	0	0	0	0	0	0	0	0	0	0	0	0	0	0	0	0	0	0	0	0	0	0	0.0376364	0
Otu0604	0	0	0	0	0	0	0	0	0	0	0	0	0	0	0	0	0	0	0	0	0.0327547	0	0	0	0	0	0	0	0	0	0	0	0	0	0	0	0	0	0	0.0211551	0	0	0	0	0	0	0	0	0.0196117
Otu0813	0	0	0	0	0	0	0	0	0	0	0	0	0	0	0	0	0	0	0	0	0	0	0	0	0	0	0	0	0	0	0	0	0	0	0	0	0	0	0	0	0	0	0	0	0	0	0	0	0.0392234
Otu0746	0	0	0	0	0	0	0	0	0	0	0	0	0	0	0	0	0	0	0	0	0	0	0	0	0	0	0	0	0	0	0	0	0	0	0	0	0	0	0	0	0	0	0	0	0	0	0	0	0
Otu0054	0.0896861	0	0	0.0543774	0	0	0	0	0	0	0	0	0	0	0	0	0	0	0	0	0	0	0	0	0	0	0	0	0	0	0	0	0	0	0	0	0	0	0	0	0	0	0	0	0	0	0	0	0
Otu0704	0	0	0	0	0	0	0	0	0	0	0	0	0	0	0	0	0	0	0	0	0	0	0	0	0	0	0	0	0	0	0	0	0	0	0	0	0	0	0	0	0.0791139	0	0	0	0	0	0	0	0
Otu0304	0	0	0	0	0	0.0164474	0	0	0	0	0	0	0	0	0	0.0415973	0	0	0.043573	0	0	0	0	0.0465766	0	0	0	0.0729661	0	0	0	0	0	0	0	0	0	0	0	0	0	0	0	0	0	0	0	0	0
Otu0728	0	0	0	0	0	0	0	0	0	0	0	0	0	0	0	0	0	0	0	0	0	0	0	0	0	0	0	0	0	0	0	0	0	0	0	0	0	0	0	0	0	0	0	0	0	0	0	0.0376364	0
Otu0419	0	0	0	0	0	0	0	0	0	0.031746	0	0	0.0550661	0	0	0	0	0.0292569	0	0	0	0	0	0	0	0	0.0586166	0	0	0	0	0	0	0	0	0	0.0420875	0	0	0	0	0	0	0	0	0	0	0	0
Otu0527	0	0	0	0	0	0	0	0	0	0	0	0	0	0	0	0	0.0367647	0.0292569	0	0	0	0	0	0	0	0	0	0	0	0	0	0	0	0	0	0	0	0	0	0	0	0	0	0	0	0	0	0	0.0196117
Otu0565	0	0	0	0	0	0	0	0	0	0	0	0	0	0	0	0	0	0.0292569	0	0	0	0	0	0	0	0	0.0586166	0	0.0325521	0	0	0	0	0	0	0	0	0	0	0	0	0	0	0	0	0	0	0	0
Otu0389	0	0	0	0	0	0	0	0	0.0288684	0	0	0	0	0	0	0	0	0	0	0	0	0	0	0	0	0	0	0	0	0	0	0	0	0	0	0	0	0	0	0	0	0	0	0	0	0	0	0.0752729	0
Otu0891	0	0	0	0	0	0	0	0	0	0	0	0	0	0	0	0	0	0	0	0	0	0	0	0	0	0	0	0	0	0	0	0	0	0	0	0	0	0	0	0	0	0	0	0	0	0	0	0	0
Otu0433	0	0	0	0	0	0	0	0	0	0	0.0370233	0	0	0	0	0	0	0.0292569	0	0.0262743	0	0	0	0.0465766	0	0	0	0	0	0	0	0	0	0	0	0	0	0	0	0	0	0	0	0	0	0	0	0	0.0196117
Otu0787	0	0	0	0	0	0	0	0	0	0	0	0	0	0	0	0	0	0	0	0	0	0	0	0	0	0	0	0	0	0	0	0	0	0	0	0	0	0	0	0	0	0	0	0	0	0	0	0	0
Otu0486	0	0	0	0	0	0	0	0	0	0	0	0	0	0.0201939	0	0	0	0	0	0	0	0	0.0422297	0	0	0	0	0	0	0	0	0	0	0	0	0	0	0	0	0	0	0	0	0	0	0	0	0	0
Otu0533	0	0	0	0	0	0	0	0	0	0	0	0	0	0	0	0	0.0367647	0	0	0	0	0	0.0422297	0	0	0	0	0	0	0	0	0	0	0	0	0	0	0	0	0	0	0	0	0	0	0	0	0	0
Otu0847	0	0	0	0	0	0	0	0	0	0	0	0	0	0	0	0	0	0	0	0	0	0	0	0	0	0	0	0	0	0	0	0	0	0	0	0	0	0	0	0	0	0	0	0	0	0	0	0	0
Otu0855	0	0	0	0	0	0	0	0	0	0	0	0	0	0	0	0	0	0	0	0	0	0	0	0	0	0	0	0	0	0	0	0	0	0	0	0	0	0	0	0	0	0	0	0	0	0	0	0	0.0392234
Otu0577	0	0	0	0	0	0	0	0	0	0	0	0	0	0	0	0	0	0	0.130719	0	0	0	0	0	0	0	0	0	0	0	0	0	0	0	0	0	0	0	0	0	0	0	0	0	0	0	0	0	0.0392234
Otu0595	0	0	0	0	0	0	0	0	0	0	0	0	0	0	0	0	0	0	0	0	0.131019	0	0	0	0	0	0	0	0	0	0	0	0	0	0	0	0	0	0	0	0	0	0	0	0	0	0	0	0
Otu0418	0	0	0	0	0	0	0	0	0	0.031746	0.0370233	0	0	0	0	0	0	0	0	0	0	0	0	0	0	0	0	0	0.0325521	0	0.0646831	0	0	0	0	0	0	0	0	0	0	0	0	0	0	0	0	0	0.0392234
Otu0918	0	0	0	0	0	0	0	0	0	0	0	0	0	0	0	0	0	0	0	0	0	0	0	0	0	0	0	0	0	0	0	0	0	0	0	0	0	0	0	0	0	0	0	0	0	0	0	0	0.0196117
Otu0609	0	0	0	0	0	0	0	0	0	0	0	0	0	0	0	0	0	0	0	0	0	0.553097	0	0	0	0	0	0	0	0	0	0	0	0	0	0	0	0	0	0	0	0	0	0	0	0	0	0.0376364	0
Otu0666	0	0	0	0	0	0	0	0	0	0	0	0	0	0	0	0	0	0	0	0	0	0	0	0	0	0	0	0	0	0	0	0	0	0.168919	0	0	0	0	0	0	0	0	0	0	0	0	0	0	0
Otu0553	0	0	0	0	0	0	0	0	0	0	0	0	0	0	0	0	0	0.0585138	0	0	0	0	0	0	0	0	0	0	0	0	0	0	0	0	0	0	0	0	0	0	0	0	0	0	0	0	0	0	0
Otu0472	0	0	0	0	0	0	0	0	0	0	0	0.0289771	0	0	0	0	0	0	0	0	0.0655093	0	0	0	0	0	0	0	0	0	0	0	0	0	0	0	0	0	0	0	0	0	0	0	0	0	0	0	0
Otu0939	0	0	0	0	0	0	0	0	0	0	0	0	0	0	0	0	0	0	0	0	0	0	0	0	0	0	0	0	0	0	0	0	0	0	0	0	0	0	0	0	0	0	0	0	0	0	0	0	0
Otu0245	0	0	0	0.0271887	0	0	0	0	0	0	0	0	0	0.0403877	0	0	0	0	0	0	0	0	0	0	0	0	0	0	0	0	0	0.0558659	0	0	0	0	0	0	0	0	0	0	0	0	0	0	0	0	0
Otu0783	0	0	0	0	0	0	0	0	0	0	0	0	0	0	0	0	0	0	0	0	0	0	0	0	0	0	0	0	0	0	0	0	0	0	0	0	0	0	0	0	0	0	0	0	0	0	0	0	0.0196117
Otu0679	0	0	0	0	0	0	0	0	0	0	0	0	0	0	0	0	0	0	0	0	0	0	0	0	0	0	0	0	0	0	0	0	0	0	0	0	0	0	0.0488759	0	0	0	0	0	0	0	0	0	0
Otu0319	0	0	0	0	0	0	0	0.110448	0	0	0	0	0	0	0	0	0	0	0	0	0	0	0	0	0	0	0	0	0	0	0	0	0	0	0	0	0	0	0	0.0634652	0	0	0	0	0	0	0	0	0
Otu0509	0	0	0	0	0	0	0	0	0	0	0	0	0	0	0	0.0415973	0	0	0	0	0	0	0	0	0	0	0	0	0	0	0	0	0	0	0	0	0	0	0	0	0	0	0	0	0	0	0	0	0
Otu0289	0	0	0	0	0	0.0493421	0	0	0	0	0	0.0289771	0.165198	0	0	0	0	0	0	0	0	0	0	0	0	0	0	0	0	0	0	0	0	0	0	0	0	0	0	0	0	0	0	0	0	0	0	0	0
Otu0723	0	0	0	0	0	0	0	0	0	0	0	0	0	0	0	0	0	0	0	0	0	0	0	0	0	0	0	0	0	0	0	0	0	0	0	0	0	0	0	0	0	0	0	0	0	0	0	0.112909	0.0392234
Otu0793	0	0	0	0	0	0	0	0	0	0	0	0	0	0	0	0	0	0	0	0	0	0	0	0	0	0	0	0	0	0	0	0	0	0	0	0	0	0	0	0	0	0	0	0	0	0	0	0	0.0196117
Otu0458	0	0	0	0	0	0	0	0	0	0	0	0.0579542	0	0	0	0	0	0	0	0	0	0	0	0	0	0	0	0	0	0	0	0	0	0	0	0	0	0	0	0	0.0791139	0	0	0	0	0	0	0	0
Otu0845	0	0	0	0	0	0	0	0	0	0	0	0	0	0	0	0	0	0	0	0	0	0	0	0	0	0	0	0	0	0	0	0	0	0	0	0	0	0	0	0	0	0	0	0	0	0	0	0	0
Otu0618	0	0	0	0	0	0	0	0	0	0	0	0	0	0	0	0	0	0	0	0	0	0.110619	0	0	0	0	0	0	0.0325521	0	0	0	0	0	0	0	0	0	0	0	0	0	0	0	0	0	0	0	0
Otu0815	0	0	0	0	0	0	0	0	0	0	0	0	0	0	0	0	0	0	0	0	0	0	0	0	0	0	0	0	0	0	0	0	0	0	0	0	0	0	0	0	0	0	0	0	0	0	0	0	0
Otu0611	0	0	0	0	0	0	0	0	0	0	0	0	0	0	0	0	0	0	0	0	0	0.110619	0	0	0	0	0	0.036483	0	0	0	0	0	0	0	0	0	0	0	0	0	0	0	0	0	0.0702494	0	0	0
Otu0452	0	0	0	0	0	0	0	0	0	0	0	0.0869313	0	0	0	0	0	0	0	0	0	0	0	0	0	0	0	0	0	0	0	0	0	0	0	0	0	0	0	0	0	0	0	0	0	0	0	0	0
Otu0351	0	0	0	0	0	0	0	0	0.144342	0	0	0	0	0	0	0	0	0	0	0	0	0	0	0	0	0	0	0	0	0	0	0	0	0	0	0	0	0	0	0	0	0	0	0	0	0	0	0	0
Otu0434	0	0	0	0	0	0	0	0	0	0	0.0370233	0	0	0	0	0	0	0.0585138	0	0	0	0	0	0	0	0	0	0	0	0	0	0	0	0	0	0	0	0	0	0	0	0	0	0	0	0	0	0	0.0392234
Otu0858	0	0	0	0	0	0	0	0	0	0	0	0	0	0	0	0	0	0	0	0	0	0	0	0	0	0	0	0	0	0	0	0	0	0	0	0	0	0	0	0	0	0	0	0	0	0	0	0	0
Otu0485	0	0	0	0	0	0	0	0	0	0	0	0	0	0.0201939	0	0	0	0	0	0	0	0	0	0	0	0	0	0	0	0	0	0	0	0	0	0	0	0	0	0	0	0.0258465	0	0	0	0	0	0	0
Otu0378	0	0	0	0	0	0	0	0	0.0288684	0	0	0	0	0	0	0	0.0367647	0	0	0	0	0	0	0	0	0	0	0	0	0	0	0	0	0	0	0	0	0	0	0	0	0	0	0	0	0	0	0.0752729	0
Otu0549	0	0	0	0	0	0	0	0	0	0	0	0	0	0	0	0	0	0.0585138	0	0	0	0	0	0	0	0	0	0	0	0	0	0	0	0	0	0	0	0	0	0	0	0	0	0	0	0	0	0	0
Otu0638	0	0	0	0	0	0	0	0	0	0	0	0	0	0	0	0	0	0	0	0	0	0	0	0	0	0	0	0.0729661	0	0	0	0	0	0	0	0	0	0	0	0	0	0.0258465	0	0	0	0	0	0	0
Otu0564	0	0	0	0	0	0	0	0	0	0	0	0	0	0	0	0	0	0.0292569	0	0	0	0	0	0	0	0	0	0	0	0	0	0	0	0	0	0	0	0	0	0.0211551	0	0	0	0	0	0	0	0	0
Otu0757	0	0	0	0	0	0	0	0	0	0	0	0	0	0	0	0	0	0	0	0	0	0	0	0	0	0	0	0	0	0	0	0	0	0	0	0	0	0	0	0	0	0	0	0	0	0	0	0	0.0196117
Otu0810	0	0	0	0	0	0	0	0	0	0	0	0	0	0	0	0	0	0	0	0	0	0	0	0	0	0	0	0	0	0	0	0	0	0	0	0	0	0	0	0	0	0	0	0	0	0	0	0	0
Otu0562	0	0	0	0	0	0	0	0	0	0	0	0	0	0	0	0	0	0.0292569	0	0	0	0	0	0	0	0	0	0	0	0	0	0	0	0	0	0	0	0	0	0	0.0791139	0	0	0	0	0	0	0	0
Otu0772	0	0	0	0	0	0	0	0	0	0	0	0	0	0	0	0	0	0	0	0	0	0	0	0	0	0	0	0	0	0	0	0	0	0	0	0	0	0	0	0	0	0	0	0	0	0	0	0	0
Otu0528	0	0	0	0	0	0	0	0	0	0	0	0	0	0	0	0	0.0367647	0	0	0	0	0	0	0	0	0	0	0	0	0	0	0	0	0	0	0	0	0	0	0	0	0	0	0	0	0	0	0.0376364	0
Otu0689	0	0	0	0	0	0	0	0	0	0	0	0	0	0	0	0	0	0	0	0	0	0	0	0	0	0	0	0	0	0	0	0	0	0	0	0	0	0	0	0.0211551	0	0	0	0	0	0	0	0	0
Otu0607	0	0	0	0	0	0	0	0	0	0	0	0	0	0	0	0	0	0	0	0	0.0327547	0	0	0	0	0	0	0	0	0	0	0	0	0	0	0	0	0	0	0	0	0	0	0	0	0	0	0	0
Otu0219	0	0	0	0.108755	0	0	0	0	0	0	0	0	0	0	0	0	0	0	0	0	0	0	0	0	0	0	0	0	0	0	0	0	0	0	0	0	0	0	0	0	0	0	0	0.0289771	0	0	0	0	0
Otu0361	0	0	0	0	0	0	0	0	0.0577367	0	0	0	0	0	0	0	0	0	0	0	0	0	0	0	0	0	0	0	0	0	0	0	0	0	0	0	0	0	0	0	0	0	0	0	0	0	0	0	0
Otu0782	0	0	0	0	0	0	0	0	0	0	0	0	0	0	0	0	0	0	0	0	0	0	0	0	0	0	0	0	0	0	0	0	0	0	0	0	0	0	0	0	0	0	0	0	0	0	0	0	0
Otu0462	0	0	0	0	0	0	0	0	0	0	0	0.0289771	0	0	0	0	0	0	0	0	0	0	0	0	0	0	0	0	0	0	0	0	0	0	0	0	0	0	0	0.0211551	0.0791139	0	0	0	0	0	0	0	0
Otu0227	0	0	0	0.0543774	0	0	0	0	0	0	0	0	0	0	0	0	0	0	0.043573	0	0	0	0.0422297	0	0	0	0	0	0	0	0	0	0	0	0	0	0	0	0	0	0	0.0258465	0	0	0	0	0	0	0
Otu0524	0	0	0	0	0	0	0	0	0	0	0	0	0	0	0	0	0.0367647	0	0	0	0	0	0	0	0	0	0	0	0	0	0	0	0	0	0	0	0	0	0	0	0	0	0	0	0	0	0	0	0
Otu0727	0	0	0	0	0	0	0	0	0	0	0	0	0	0	0	0	0	0	0	0	0	0	0	0	0	0	0	0	0	0	0	0	0	0	0	0	0	0	0	0	0	0	0	0	0	0	0	0.0376364	0
Otu0440	0	0	0	0	0	0	0	0	0	0	0.0370233	0	0	0	0	0	0	0.0585138	0	0	0	0	0	0	0	0	0	0	0	0	0	0	0	0	0	0	0	0	0	0	0	0	0	0.0289771	0	0	0	0	0
Otu0853	0	0	0	0	0	0	0	0	0	0	0	0	0	0	0	0	0	0	0	0	0	0	0	0	0	0	0	0	0	0	0	0	0	0	0	0	0	0	0	0	0	0	0	0	0	0	0	0	0
Otu0665	0	0	0	0	0	0	0	0	0	0	0	0	0	0	0	0	0	0	0	0	0	0	0	0	0	0	0	0	0	0	0	0	0	0.0844595	0	0	0	0	0	0	0	0	0	0	0	0	0	0	0
Otu0912	0	0	0	0	0	0	0	0	0	0	0	0	0	0	0	0	0	0	0	0	0	0	0	0	0	0	0	0	0	0	0	0	0	0	0	0	0	0	0	0	0	0	0	0	0	0	0	0	0.0196117
Otu0558	0	0	0	0	0	0	0	0	0	0	0	0	0	0	0	0	0	0.0292569	0	0	0	0	0	0	0	0	0	0	0	0	0	0	0	0	0	0	0	0	0	0	0	0	0	0	0	0	0	0	0
Otu0957	0	0	0	0	0	0	0	0	0	0	0	0	0	0	0	0	0	0	0	0	0	0	0	0	0	0	0	0	0	0	0	0	0	0	0	0	0	0	0	0	0	0	0	0	0	0	0	0	0.0196117
Otu0384	0	0	0	0	0	0	0	0	0.0288684	0	0	0	0	0	0	0	0	0	0	0	0	0	0	0	0	0	0	0	0	0	0	0	0	0	0	0	0	0	0	0	0	0	0	0	0	0	0	0	0
Otu0579	0	0	0	0	0	0	0	0	0	0	0	0	0	0	0	0	0	0	0.087146	0	0	0	0	0	0	0	0	0	0	0	0	0	0	0	0	0	0	0	0	0	0	0	0	0	0	0	0	0	0
Otu0576	0	0	0	0	0	0	0	0	0	0	0	0	0	0	0	0	0	0	0.130719	0	0	0	0	0	0	0	0	0	0	0	0	0	0	0	0	0	0	0	0	0	0	0	0	0	0	0	0	0	0
Otu0572	0	0	0	0	0	0	0	0	0	0	0	0	0	0	0	0	0	0	0.305011	0	0	0	0	0	0	0	0	0	0	0	0	0	0	0	0	0	0	0	0	0	0	0	0	0	0	0	0	0	0
Otu0767	0	0	0	0	0	0	0	0	0	0	0	0	0	0	0	0	0	0	0	0	0	0	0	0	0	0	0	0	0	0	0	0	0	0	0	0	0	0	0	0	0	0	0	0	0	0	0	0	0
Otu0844	0	0	0	0	0	0	0	0	0	0	0	0	0	0	0	0	0	0	0	0	0	0	0	0	0	0	0	0	0	0	0	0	0	0	0	0	0	0	0	0	0	0	0	0	0	0	0	0	0.0196117
Otu0750	0	0	0	0	0	0	0	0	0	0	0	0	0	0	0	0	0	0	0	0	0	0	0	0	0	0	0	0	0	0	0	0	0	0	0	0	0	0	0	0	0	0	0	0	0	0	0	0	0
Otu0734	0	0	0	0	0	0	0	0	0	0	0	0	0	0	0	0	0	0	0	0	0	0	0	0	0	0	0	0	0	0	0	0	0	0	0	0	0	0	0	0	0	0	0	0	0	0	0	0.0376364	0.0588351
Otu1000	0	0	0	0	0	0	0	0	0	0	0	0	0	0	0	0	0	0	0	0	0	0	0	0	0	0	0	0	0	0	0	0	0	0	0	0	0	0	0	0	0	0	0	0	0	0	0	0	0
Otu0111	0	0.106045	0	0	0	0	0	0	0	0	0	0	0	0	0	0	0	0	0	0	0	0	0	0	0	0	0	0	0	0	0	0	0	0	0	0	0	0	0	0	0	0	0	0	0	0	0	0	0
Otu0661	0	0	0	0	0	0	0	0	0	0	0	0	0	0	0	0	0	0	0	0	0	0	0	0	0	0	0	0	0	0	0.0646831	0	0	0	0	0.0475737	0	0	0	0	0	0	0	0	0	0	0	0	0
Otu0487	0	0	0	0	0	0	0	0	0	0	0	0	0	0.0201939	0	0	0	0	0	0	0	0	0	0	0	0	0	0	0	0	0	0	0	0	0	0.190295	0	0	0	0	0.0791139	0	0	0	0	0	0	0	0
Otu0693	0	0	0	0	0	0	0	0	0	0	0	0	0	0	0	0	0	0	0	0	0	0	0	0	0	0	0	0	0	0	0	0	0	0	0	0	0	0	0	0.0211551	0	0	0	0	0	0	0	0	0
Otu1069	0	0	0	0	0	0	0	0	0	0	0	0	0	0	0	0	0	0	0	0	0	0	0	0	0	0	0	0	0	0	0	0	0	0	0	0	0	0	0	0	0	0	0	0	0	0	0	0	0
Otu0703	0	0	0	0	0	0	0	0	0	0	0	0	0	0	0	0	0	0	0	0	0	0	0	0	0	0	0	0	0	0	0	0	0	0	0	0	0	0	0	0	0.0791139	0	0	0	0	0	0	0	0
Otu0266	0	0	0	0	0.0351494	0	0	0	0	0	0	0	0	0	0	0	0	0	0	0	0	0	0	0	0	0	0	0	0	0	0	0	0	0	0	0	0	0	0	0	0	0	0	0	0	0	0	0	0
Otu0159	0	0	0.0460723	0	0	0	0	0.0220897	0	0	0	0	0	0	0	0	0	0	0.087146	0	0	0	0	0	0	0	0	0	0	0	0	0	0	0.0422297	0	0	0	0	0	0	0	0	0	0	0	0	0	0	0
Otu1068	0	0	0	0	0	0	0	0	0	0	0	0	0	0	0	0	0	0	0	0	0	0	0	0	0	0	0	0	0	0	0	0	0	0	0	0	0	0	0	0	0	0	0	0	0	0	0	0	0
Otu0768	0	0	0	0	0	0	0	0	0	0	0	0	0	0	0	0	0	0	0	0	0	0	0	0	0	0	0	0	0	0	0	0	0	0	0	0	0	0	0	0	0	0	0	0	0	0	0	0	0.0588351
Otu0540	0	0	0	0	0	0	0	0	0	0	0	0	0	0	0	0	0.0367647	0	0	0	0	0	0	0	0	0	0	0	0	0	0	0	0	0	0	0	0	0	0	0	0	0	0	0	0	0	0	0.0752729	0
Otu0675	0	0	0	0	0	0	0	0	0	0	0	0	0	0	0	0	0	0	0	0	0	0	0	0	0	0	0	0	0	0	0	0	0	0	0	0.0475737	0.0841751	0	0	0	0	0	0	0	0	0	0	0	0
Otu0792	0	0	0	0	0	0	0	0	0	0	0	0	0	0	0	0	0	0	0	0	0	0	0	0	0	0	0	0	0	0	0	0	0	0	0	0	0	0	0	0	0	0	0	0	0	0	0	0	0.0588351
Otu0432	0	0	0	0	0	0	0	0	0	0	0.0740466	0	0	0	0	0	0	0	0	0	0	0	0	0	0	0	0	0	0	0	0	0	0	0	0	0	0	0	0	0	0	0	0	0	0.0704556	0	0	0	0
Otu0610	0	0	0	0	0	0	0	0	0	0	0	0	0	0	0	0	0	0	0	0	0	0.110619	0	0	0	0	0	0	0	0	0	0	0	0	0	0	0	0	0	0	0	0	0	0	0	0	0	0.0752729	0.0196117
Otu0894	0	0	0	0	0	0	0	0	0	0	0	0	0	0	0	0	0	0	0	0	0	0	0	0	0	0	0	0	0	0	0	0	0	0	0	0	0	0	0	0	0	0	0	0	0	0	0	0	0
Otu0355	0	0	0	0	0	0	0	0	0.115473	0	0	0	0	0	0	0	0	0	0	0	0	0	0	0	0	0	0	0	0	0	0	0	0	0	0	0	0	0	0	0.0211551	0	0	0	0	0	0	0	0	0
Otu0262	0	0	0	0	0.0702988	0	0	0	0	0	0	0	0	0	0	0	0	0	0	0	0	0	0	0	0	0	0	0.036483	0	0	0	0	0	0	0	0	0	0	0.0488759	0	0	0	0	0	0	0	0	0	0
Otu0328	0	0	0	0	0	0	0	0.0220897	0	0	0	0	0	0	0	0.166389	0	0	0	0	0	0	0	0	0	0	0	0	0	0	0	0	0	0	0	0	0	0	0	0	0	0	0	0	0	0	0	0	0
Otu0701	0	0	0	0	0	0	0	0	0	0	0	0	0	0	0	0	0	0	0	0	0	0	0	0	0	0	0	0	0	0	0	0	0	0	0	0	0	0	0	0	0.0791139	0	0	0	0	0	0	0	0
Otu0849	0	0	0	0	0	0	0	0	0	0	0	0	0	0	0	0	0	0	0	0	0	0	0	0	0	0	0	0	0	0	0	0	0	0	0	0	0	0	0	0	0	0	0	0	0	0	0	0	0
Otu0056	0.0896861	0	0	0	0	0	0	0	0	0	0	0	0	0	0	0	0	0	0	0	0	0	0	0	0	0	0	0	0	0	0	0	0	0	0	0	0	0	0	0	0	0	0	0	0	0	0	0	0
Otu0822	0	0	0	0	0	0	0	0	0	0	0	0	0	0	0	0	0	0	0	0	0	0	0	0	0	0	0	0	0	0	0	0	0	0	0	0	0	0	0	0	0	0	0	0	0	0	0	0	0
Otu0726	0	0	0	0	0	0	0	0	0	0	0	0	0	0	0	0	0	0	0	0	0	0	0	0	0	0	0	0	0	0	0	0	0	0	0	0	0	0	0	0	0	0	0	0	0	0	0	0.0376364	0
Otu0897	0	0	0	0	0	0	0	0	0	0	0	0	0	0	0	0	0	0	0	0	0	0	0	0	0	0	0	0	0	0	0	0	0	0	0	0	0	0	0	0	0	0	0	0	0	0	0	0	0
Otu0442	0	0	0	0	0	0	0	0	0	0	0.0370233	0	0	0	0	0	0	0	0	0	0	0	0	0	0	0	0	0	0	0	0	0	0	0	0	0	0	0	0	0	0	0	0	0	0	0	0	0	0.0196117
Otu0976	0	0	0	0	0	0	0	0	0	0	0	0	0	0	0	0	0	0	0	0	0	0	0	0	0	0	0	0	0	0	0	0	0	0	0	0	0	0	0	0	0	0	0	0	0	0	0	0	0
Otu0508	0	0	0	0	0	0	0	0	0	0	0	0	0	0	0.143266	0	0	0	0	0	0	0	0	0	0	0	0	0	0	0	0	0	0	0	0	0	0	0	0	0	0	0	0	0	0	0	0	0	0.0196117
Otu0597	0	0	0	0	0	0	0	0	0	0	0	0	0	0	0	0	0	0	0	0	0.0327547	0	0	0	0	0	0	0	0	0	0	0	0	0	0	0	0	0	0	0	0	0	0	0	0	0	0	0	0
Otu0718	0	0	0	0	0	0	0	0	0	0	0	0	0	0	0	0	0	0	0	0	0	0	0	0	0	0	0	0	0	0	0	0	0	0	0	0	0	0	0	0	0	0	0	0	0.0704556	0	0	0	0
Otu0504	0	0	0	0	0	0	0	0	0	0	0	0	0	0	0.143266	0	0.0367647	0	0	0	0	0	0	0	0	0	0	0	0	0	0	0	0	0	0	0	0	0	0	0	0	0	0	0	0	0	0	0	0
Otu0165	0	0	0.0230362	0	0	0.0164474	0	0	0	0	0	0	0	0	0	0	0	0	0.043573	0	0	0	0	0	0	0	0	0	0	0	0	0	0	0	0	0	0	0	0	0	0	0	0	0	0	0	0	0	0
Otu0681	0	0	0	0	0	0	0	0	0	0	0	0	0	0	0	0	0	0	0	0	0	0	0	0	0	0	0	0	0	0	0	0	0	0	0	0	0	0	0	0.105775	0	0	0	0	0	0	0	0	0
Otu0439	0	0	0	0	0	0	0	0	0	0	0.0370233	0	0	0	0	0	0	0	0	0	0	0	0	0	0	0	0	0	0	0	0	0	0	0	0	0	0	0	0	0	0	0	0	0	0	0	0	0	0
Otu0769	0	0	0	0	0	0	0	0	0	0	0	0	0	0	0	0	0	0	0	0	0	0	0	0	0	0	0	0	0	0	0	0	0	0	0	0	0	0	0	0	0	0	0	0	0	0	0	0	0
Otu0333	0	0	0	0	0	0	0	0.0220897	0	0	0	0	0	0	0	0	0	0	0	0	0	0	0	0	0	0	0	0	0	0	0	0	0	0	0	0	0	0	0	0	0	0	0	0	0	0	0	0	0
Otu0833	0	0	0	0	0	0	0	0	0	0	0	0	0	0	0	0	0	0	0	0	0	0	0	0	0	0	0	0	0	0	0	0	0	0	0	0	0	0	0	0	0	0	0	0	0	0	0	0	0.0392234
Otu0512	0	0	0	0	0	0	0	0	0	0	0	0	0	0	0	0.0415973	0	0	0	0	0	0	0	0	0	0	0	0	0	0	0	0	0	0	0	0	0	0	0	0	0	0	0	0	0	0	0	0	0
Otu0602	0	0	0	0	0	0	0	0	0	0	0	0	0	0	0	0	0	0	0	0	0.0327547	0	0	0	0	0	0	0	0	0	0	0	0	0	0	0	0	0.171821	0	0	0	0	0	0	0	0	0	0	0
Otu0537	0	0	0	0	0	0	0	0	0	0	0	0	0	0	0	0	0.0367647	0	0	0	0	0	0	0	0	0	0	0	0	0	0	0	0	0	0	0	0	0	0	0	0	0	0	0	0	0	0	0	0
Otu0253	0	0	0	0.0271887	0	0	0	0	0	0	0	0	0	0	0	0	0	0	0	0	0	0	0	0	0	0	0.0586166	0	0	0	0	0	0	0	0	0	0	0	0	0	0	0	0	0	0	0	0	0	0
Otu0688	0	0	0	0	0	0	0	0	0	0	0	0	0	0	0	0	0	0	0	0	0	0	0	0	0	0	0	0	0	0	0	0	0	0	0	0	0	0	0	0.0211551	0.0791139	0	0	0	0	0	0	0	0.0196117
Otu0297	0	0	0	0	0	0.0164474	0	0	0	0	0	0	0	0	0	0	0	0	0	0	0	0	0	0	0	0	0	0	0.0325521	0	0	0	0	0	0	0	0	0	0	0	0	0	0	0	0	0	0	0	0.0392234
Otu0725	0	0	0	0	0	0	0	0	0	0	0	0	0	0	0	0	0	0	0	0	0	0	0	0	0	0	0	0	0	0	0	0	0	0	0	0	0	0	0	0	0	0	0	0	0	0	0	0.0376364	0
Otu0873	0	0	0	0	0	0	0	0	0	0	0	0	0	0	0	0	0	0	0	0	0	0	0	0	0	0	0	0	0	0	0	0	0	0	0	0	0	0	0	0	0	0	0	0	0	0	0	0	0
Otu0690	0	0	0	0	0	0	0	0	0	0	0	0	0	0	0	0	0	0	0	0	0	0	0	0	0	0	0	0	0	0	0	0	0	0	0	0	0	0	0	0.0211551	0	0	0	0	0	0	0	0	0
Otu0557	0	0	0	0	0	0	0	0	0	0	0	0	0	0	0	0	0	0.0292569	0	0	0	0	0	0	0	0	0.0586166	0	0	0	0	0	0	0	0	0	0	0	0	0	0	0	0	0	0	0	0	0	0
Otu0612	0	0	0	0	0	0	0	0	0	0	0	0	0	0	0	0	0	0	0	0	0	0.110619	0	0	0	0	0	0	0	0	0	0	0	0	0	0	0	0	0	0	0	0	0	0	0	0	0	0	0.0196117
Otu0555	0	0	0	0	0	0	0	0	0	0	0	0	0	0	0	0	0	0.0292569	0	0	0	0	0	0	0	0	0	0	0	0	0	0	0	0	0	0	0	0	0	0	0	0	0	0.0289771	0	0	0	0	0
Otu0945	0	0	0	0	0	0	0	0	0	0	0	0	0	0	0	0	0	0	0	0	0	0	0	0	0	0	0	0	0	0	0	0	0	0	0	0	0	0	0	0	0	0	0	0	0	0	0	0	0
Otu0477	0	0	0	0	0	0	0	0	0	0	0	0.0289771	0	0	0	0	0	0	0	0	0	0	0	0	0	0	0	0	0	0	0	0	0	0	0	0	0	0	0	0	0	0	0	0	0	0	0	0	0
Otu0883	0	0	0	0	0	0	0	0	0	0	0	0	0	0	0	0	0	0	0	0	0	0	0	0	0	0	0	0	0	0	0	0	0	0	0	0	0	0	0	0	0	0	0	0	0	0	0	0	0
Otu0379	0	0	0	0	0	0	0	0	0.0288684	0	0	0	0	0	0	0	0	0	0	0	0	0	0	0	0	0	0	0	0	0	0	0	0	0	0	0	0	0	0	0	0	0	0	0	0	0	0	0	0
Otu0729	0	0	0	0	0	0	0	0	0	0	0	0	0	0	0	0	0	0	0	0	0	0	0	0	0	0	0	0	0	0	0	0	0	0	0	0	0	0	0	0	0	0	0	0	0	0	0	0.0752729	0
Otu0719	0	0	0	0	0	0	0	0	0	0	0	0	0	0	0	0	0	0	0	0	0	0	0	0	0	0	0	0	0	0	0	0	0	0	0	0	0	0	0	0	0	0	0	0	0.0234852	0	0	0	0
Otu0285	0	0	0	0	0	0.0493421	0	0	0	0	0	0	0	0	0	0	0	0	0	0	0	0	0	0	0	0	0	0	0	0	0	0	0	0	0	0	0	0	0	0	0	0	0	0	0	0	0	0	0
Otu0694	0	0	0	0	0	0	0	0	0	0	0	0	0	0	0	0	0	0	0	0	0	0	0	0	0	0	0	0	0	0	0	0	0	0	0	0	0	0	0	0.0211551	0	0	0	0	0	0	0	0	0
Otu0986	0	0	0	0	0	0	0	0	0	0	0	0	0	0	0	0	0	0	0	0	0	0	0	0	0	0	0	0	0	0	0	0	0	0	0	0	0	0	0	0	0	0	0	0	0	0	0	0	0
Otu1002	0	0	0	0	0	0	0	0	0	0	0	0	0	0	0	0	0	0	0	0	0	0	0	0	0	0	0	0	0	0	0	0	0	0	0	0	0	0	0	0	0	0	0	0	0	0	0	0	0
Otu0881	0	0	0	0	0	0	0	0	0	0	0	0	0	0	0	0	0	0	0	0	0	0	0	0	0	0	0	0	0	0	0	0	0	0	0	0	0	0	0	0	0	0	0	0	0	0	0	0	0
Otu0904	0	0	0	0	0	0	0	0	0	0	0	0	0	0	0	0	0	0	0	0	0	0	0	0	0	0	0	0	0	0	0	0	0	0	0	0	0	0	0	0	0	0	0	0	0	0	0	0	0.0392234
Otu0823	0	0	0	0	0	0	0	0	0	0	0	0	0	0	0	0	0	0	0	0	0	0	0	0	0	0	0	0	0	0	0	0	0	0	0	0	0	0	0	0	0	0	0	0	0	0	0	0	0
Otu0425	0	0	0	0	0	0	0	0	0	0.031746	0	0	0	0	0	0	0	0	0	0	0	0	0	0	0	0	0	0	0	0	0	0	0	0	0	0	0	0	0	0	0	0	0	0	0	0	0.099272	0	0
Otu0514	0	0	0	0	0	0	0	0	0	0	0	0	0	0	0	0.0415973	0	0	0	0	0	0	0	0	0	0	0	0	0	0	0	0	0	0	0	0	0	0	0	0	0	0	0	0	0	0	0	0	0
Otu1070	0	0	0	0	0	0	0	0	0	0	0	0	0	0	0	0	0	0	0	0	0	0	0	0	0	0	0	0	0	0	0	0	0	0	0	0	0	0	0	0	0	0	0	0	0	0	0	0	0
Otu0589	0	0	0	0	0	0	0	0	0	0	0	0	0	0	0	0	0	0	0	0.0525486	0	0	0	0	0	0	0	0	0	0	0	0	0	0	0	0	0	0	0	0	0	0	0	0	0	0	0	0	0
Otu0234	0	0	0	0.0271887	0	0	0	0	0	0	0	0	0	0	0	0	0	0	0	0	0	0	0	0	0	0	0	0	0	0	0	0	0	0	0	0	0	0	0	0	0	0	0	0	0	0	0	0	0.0196117
Otu0960	0	0	0	0	0	0	0	0	0	0	0	0	0	0	0	0	0	0	0	0	0	0	0	0	0	0	0	0	0	0	0	0	0	0	0	0	0	0	0	0	0	0	0	0	0	0	0	0	0.0392234
Otu1076	0	0	0	0	0	0	0	0	0	0	0	0	0	0	0	0	0	0	0	0	0	0	0	0	0	0	0	0	0	0	0	0	0	0	0	0	0	0	0	0	0	0	0	0	0	0	0	0	0
Otu0316	0	0	0	0	0	0	0.166667	0	0	0	0	0.0289771	0	0	0	0	0	0	0	0	0	0	0	0	0	0	0	0	0	0	0	0	0	0	0	0	0	0	0	0	0	0	0	0	0	0	0	0	0
Otu0329	0	0	0	0	0	0	0	0.0220897	0	0	0	0	0	0	0	0	0.0367647	0	0	0	0	0	0	0	0	0	0	0	0	0	0	0	0	0	0	0	0	0	0	0	0	0	0	0	0	0	0	0	0
Otu0574	0	0	0	0	0	0	0	0	0	0	0	0	0	0	0	0	0	0	0.174292	0	0	0	0	0	0	0	0	0	0	0	0	0	0	0	0	0	0	0	0	0	0	0	0	0	0	0	0	0	0
Otu0964	0	0	0	0	0	0	0	0	0	0	0	0	0	0	0	0	0	0	0	0	0	0	0	0	0	0	0	0	0	0	0	0	0	0	0	0	0	0	0	0	0	0	0	0	0	0	0	0	0.0784468
Otu0655	0	0	0	0	0	0	0	0	0	0	0	0	0	0	0	0	0	0	0	0	0	0	0	0	0	0	0	0	0	0.0463607	0	0	0	0	0	0	0	0	0	0	0	0	0	0	0	0	0	0	0
Otu0624	0	0	0	0	0	0	0	0	0	0	0	0	0	0	0	0	0	0	0	0	0	0	0.0422297	0	0	0	0	0	0	0	0	0	0	0	0	0	0	0	0	0	0	0	0	0	0	0	0	0	0.0196117
Otu0332	0	0	0	0	0	0	0	0.0220897	0	0	0	0	0	0	0	0	0	0	0	0	0	0	0	0	0	0	0	0	0	0	0	0	0	0	0	0	0	0	0	0	0	0.0258465	0	0	0	0	0	0	0
Otu0705	0	0	0	0	0	0	0	0	0	0	0	0	0	0	0	0	0	0	0	0	0	0	0	0	0	0	0	0	0	0	0	0	0	0	0	0	0	0	0	0	0.158228	0	0	0	0	0	0	0	0
Otu0280	0	0	0	0	0.0351494	0	0	0	0	0	0	0	0	0	0	0.0415973	0	0	0	0	0	0	0	0	0	0	0	0	0	0	0	0	0	0	0	0	0	0	0	0	0	0	0	0	0	0	0	0	0.0392234
Otu0362	0	0	0	0	0	0	0	0	0.0577367	0	0	0	0	0	0	0	0	0	0	0	0	0	0	0	0	0	0	0	0	0	0	0	0	0	0	0	0	0	0	0	0	0	0	0	0	0	0	0	0
Otu0633	0	0	0	0	0	0	0	0	0	0	0	0	0	0	0	0	0	0	0	0	0	0	0	0	0	0.11274	0	0	0	0	0	0	0	0	0	0	0	0	0	0	0	0	0	0	0.0234852	0	0	0	0
Otu0649	0	0	0	0	0	0	0	0	0	0	0	0	0	0	0	0	0	0	0	0	0	0	0	0	0	0	0	0	0.0325521	0	0	0	0	0	0	0	0	0	0	0	0	0	0	0	0	0	0	0	0
Otu0249	0	0	0	0.0271887	0	0	0	0	0	0	0	0	0	0	0	0	0	0	0	0	0	0	0	0	0	0	0	0.036483	0	0	0	0	0	0	0	0	0	0	0	0	0	0	0	0	0	0	0	0	0
Otu0468	0	0	0	0	0	0	0	0	0	0	0	0.0289771	0	0.0201939	0	0	0	0	0	0	0	0	0	0	0	0	0	0	0	0	0	0	0	0	0	0	0	0	0	0	0	0	0	0	0	0	0	0	0
Otu0745	0	0	0	0	0	0	0	0	0	0	0	0	0	0	0	0	0	0	0	0	0	0	0	0	0	0	0	0	0	0	0	0	0	0	0	0	0	0	0	0	0	0	0	0	0	0	0	0	0
Otu0674	0	0	0	0	0	0	0	0	0	0	0	0	0	0	0	0	0	0	0	0	0	0	0	0	0	0	0	0	0	0	0	0	0	0	0	0.0951475	0	0	0	0	0	0	0	0	0	0	0	0	0
Otu0601	0	0	0	0	0	0	0	0	0	0	0	0	0	0	0	0	0	0	0	0	0.0327547	0	0	0	0	0	0	0	0	0	0	0	0	0	0	0	0	0	0	0	0	0	0	0	0	0	0	0	0
Otu0911	0	0	0	0	0	0	0	0	0	0	0	0	0	0	0	0	0	0	0	0	0	0	0	0	0	0	0	0	0	0	0	0	0	0	0	0	0	0	0	0	0	0	0	0	0	0	0	0	0
Otu0942	0	0	0	0	0	0	0	0	0	0	0	0	0	0	0	0	0	0	0	0	0	0	0	0	0	0	0	0	0	0	0	0	0	0	0	0	0	0	0	0	0	0	0	0	0	0	0	0	0
Otu0617	0	0	0	0	0	0	0	0	0	0	0	0	0	0	0	0	0	0	0	0	0	0.110619	0	0	0	0	0	0	0	0	0	0	0	0	0	0	0	0	0	0	0	0	0	0	0	0	0	0	0
Otu1009	0	0	0	0	0	0	0	0	0	0	0	0	0	0	0	0	0	0	0	0	0	0	0	0	0	0	0	0	0	0	0	0	0	0	0	0	0	0	0	0	0	0	0	0	0	0	0	0	0
Otu1054	0	0	0	0	0	0	0	0	0	0	0	0	0	0	0	0	0	0	0	0	0	0	0	0	0	0	0	0	0	0	0	0	0	0	0	0	0	0	0	0	0	0	0	0	0	0	0	0	0
Otu0946	0	0	0	0	0	0	0	0	0	0	0	0	0	0	0	0	0	0	0	0	0	0	0	0	0	0	0	0	0	0	0	0	0	0	0	0	0	0	0	0	0	0	0	0	0	0	0	0	0.0392234
Otu0944	0	0	0	0	0	0	0	0	0	0	0	0	0	0	0	0	0	0	0	0	0	0	0	0	0	0	0	0	0	0	0	0	0	0	0	0	0	0	0	0	0	0	0	0	0	0	0	0	0
Otu0896	0	0	0	0	0	0	0	0	0	0	0	0	0	0	0	0	0	0	0	0	0	0	0	0	0	0	0	0	0	0	0	0	0	0	0	0	0	0	0	0	0	0	0	0	0	0	0	0	0
Otu0630	0	0	0	0	0	0	0	0	0	0	0	0	0	0	0	0	0	0	0	0	0	0	0	0.0465766	0	0	0	0	0	0	0	0	0	0	0	0	0	0	0.0488759	0	0	0	0	0	0	0	0	0	0
Otu0513	0	0	0	0	0	0	0	0	0	0	0	0	0	0	0	0.0415973	0	0	0	0	0	0	0	0	0	0	0	0	0	0.0463607	0	0	0	0	0.0557414	0	0	0	0	0	0	0	0	0	0	0	0	0	0
Otu0294	0	0	0	0	0	0.0164474	0	0	0	0	0	0	0	0	0	0	0	0	0	0	0	0	0	0	0	0	0	0	0	0	0	0	0	0	0.0557414	0	0	0	0	0	0	0	0	0	0	0	0	0	0
Otu0296	0	0	0	0	0	0.0164474	0	0	0	0	0	0	0	0	0	0	0	0	0	0	0	0	0	0	0	0	0	0	0	0	0	0	0	0	0	0	0	0	0	0	0	0	0	0	0	0	0	0	0
Otu0591	0	0	0	0	0	0	0	0	0	0	0	0	0	0	0	0	0	0	0	0.0525486	0	0	0	0	0	0	0	0	0	0	0	0	0	0	0	0	0	0	0	0	0	0	0	0	0	0	0	0	0
Otu0715	0	0	0	0	0	0	0	0	0	0	0	0	0	0	0	0	0	0	0	0	0	0	0	0	0	0	0	0	0	0	0	0	0	0	0	0	0	0	0	0	0	0	0	0.0289771	0	0	0	0	0
Otu0520	0	0	0	0	0	0	0	0	0	0	0	0	0	0	0	0	0.110294	0	0	0	0	0	0	0	0	0	0	0	0	0	0	0	0	0	0	0	0	0	0	0	0	0	0	0	0	0	0	0	0
Otu0473	0	0	0	0	0	0	0	0	0	0	0	0.0579542	0	0	0	0	0	0	0	0	0	0	0	0	0	0	0	0	0.0325521	0	0	0	0	0	0	0	0	0	0	0	0	0	0	0	0	0	0	0	0
Otu0559	0	0	0	0	0	0	0	0	0	0	0	0	0	0	0	0	0	0.0292569	0	0	0	0	0	0	0	0	0	0	0	0	0	0	0	0	0	0	0	0	0	0	0	0	0	0	0.0234852	0	0	0	0
Otu1071	0	0	0	0	0	0	0	0	0	0	0	0	0	0	0	0	0	0	0	0	0	0	0	0	0	0	0	0	0	0	0	0	0	0	0	0	0	0	0	0	0	0	0	0	0	0	0	0	0
Otu0851	0	0	0	0	0	0	0	0	0	0	0	0	0	0	0	0	0	0	0	0	0	0	0	0	0	0	0	0	0	0	0	0	0	0	0	0	0	0	0	0	0	0	0	0	0	0	0	0	0
Otu0969	0	0	0	0	0	0	0	0	0	0	0	0	0	0	0	0	0	0	0	0	0	0	0	0	0	0	0	0	0	0	0	0	0	0	0	0	0	0	0	0	0	0	0	0	0	0	0	0	0.0196117
Otu1105	0	0	0	0	0	0	0	0	0	0	0	0	0	0	0	0	0	0	0	0	0	0	0	0	0	0	0	0	0	0	0	0	0	0	0	0	0	0	0	0	0	0	0	0	0	0	0	0	0
Otu1088	0	0	0	0	0	0	0	0	0	0	0	0	0	0	0	0	0	0	0	0	0	0	0	0	0	0	0	0	0	0	0	0	0	0	0	0	0	0	0	0	0	0	0	0	0	0	0	0	0
Otu0220	0	0	0	0.0815661	0	0	0	0	0	0	0	0	0	0	0	0	0	0	0	0	0	0	0	0	0	0	0	0	0	0	0	0	0	0	0	0	0	0	0	0	0	0	0	0	0	0	0	0	0
Otu0659	0	0	0	0	0	0	0	0	0	0	0	0	0	0	0	0	0	0	0	0	0	0	0	0	0	0	0	0	0	0	0.0646831	0	0	0	0	0	0	0	0	0	0	0	0	0	0	0	0	0	0
Otu0877	0	0	0	0	0	0	0	0	0	0	0	0	0	0	0	0	0	0	0	0	0	0	0	0	0	0	0	0	0	0	0	0	0	0	0	0	0	0	0	0	0	0	0	0	0	0	0	0	0
Otu0773	0	0	0	0	0	0	0	0	0	0	0	0	0	0	0	0	0	0	0	0	0	0	0	0	0	0	0	0	0	0	0	0	0	0	0	0	0	0	0	0	0	0	0	0	0	0	0	0	0
Otu1048	0	0	0	0	0	0	0	0	0	0	0	0	0	0	0	0	0	0	0	0	0	0	0	0	0	0	0	0	0	0	0	0	0	0	0	0	0	0	0	0	0	0	0	0	0	0	0	0	0
Otu0402	0	0	0	0	0	0	0	0	0.0288684	0	0	0	0	0	0	0	0	0	0	0	0	0	0	0.0465766	0	0	0	0	0	0	0	0	0	0	0	0	0	0	0	0	0	0	0	0	0	0	0	0	0
Otu0652	0	0	0	0	0	0	0	0	0	0	0	0	0	0	0	0	0	0	0	0	0	0	0	0	0	0	0	0	0.0325521	0	0	0.0558659	0	0	0	0	0	0	0	0	0	0	0	0	0	0	0	0	0
Otu0961	0	0	0	0	0	0	0	0	0	0	0	0	0	0	0	0	0	0	0	0	0	0	0	0	0	0	0	0	0	0	0	0	0	0	0	0	0	0	0	0	0	0	0	0	0	0	0	0	0.0588351
Otu0671	0	0	0	0	0	0	0	0	0	0	0	0	0	0	0	0	0	0	0	0	0	0	0	0	0	0	0	0	0	0	0	0	0	0.0422297	0	0	0	0	0	0	0	0	0	0	0	0	0	0	0
Otu0478	0	0	0	0	0	0	0	0	0	0	0	0.0289771	0	0	0	0	0	0	0	0	0	0	0	0	0	0	0	0	0	0	0	0	0	0	0	0	0	0	0	0	0	0	0	0	0	0	0	0	0.0196117
Otu1046	0	0	0	0	0	0	0	0	0	0	0	0	0	0	0	0	0	0	0	0	0	0	0	0	0	0	0	0	0	0	0	0	0	0	0	0	0	0	0	0	0	0	0	0	0	0	0	0	0
Otu0965	0	0	0	0	0	0	0	0	0	0	0	0	0	0	0	0	0	0	0	0	0	0	0	0	0	0	0	0	0	0	0	0	0	0	0	0	0	0	0	0	0	0	0	0	0	0	0	0	0.0392234
Otu0712	0	0	0	0	0	0	0	0	0	0	0	0	0	0	0	0	0	0	0	0	0	0	0	0	0	0	0	0	0	0	0	0	0	0	0	0	0	0	0	0	0	0	0.0453104	0	0	0	0	0	0
Otu0789	0	0	0	0	0	0	0	0	0	0	0	0	0	0	0	0	0	0	0	0	0	0	0	0	0	0	0	0	0	0	0	0	0	0	0	0	0	0	0	0	0	0	0	0	0	0	0	0	0
Otu0948	0	0	0	0	0	0	0	0	0	0	0	0	0	0	0	0	0	0	0	0	0	0	0	0	0	0	0	0	0	0	0	0	0	0	0	0	0	0	0	0	0	0	0	0	0	0	0	0	0.0196117
Otu0483	0	0	0	0	0	0	0	0	0	0	0	0	0	0.0605816	0	0	0	0	0	0	0	0	0	0	0	0	0	0	0	0	0	0	0	0	0	0	0	0	0	0	0	0	0	0	0	0	0	0	0
Otu0716	0	0	0	0	0	0	0	0	0	0	0	0	0	0	0	0	0	0	0	0	0	0	0	0	0	0	0	0	0	0	0	0	0	0	0	0	0	0	0	0	0	0	0	0	0.0469704	0	0	0	0
Otu0821	0	0	0	0	0	0	0	0	0	0	0	0	0	0	0	0	0	0	0	0	0	0	0	0	0	0	0	0	0	0	0	0	0	0	0	0	0	0	0	0	0	0	0	0	0	0	0	0	0
Otu0475	0	0	0	0	0	0	0	0	0	0	0	0.0289771	0	0	0	0	0.0367647	0	0	0	0	0	0	0	0	0	0	0	0	0	0	0	0	0	0	0	0	0	0	0	0	0	0	0	0	0	0	0	0
Otu0691	0	0	0	0	0	0	0	0	0	0	0	0	0	0	0	0	0	0	0	0	0	0	0	0	0	0	0	0	0	0	0	0	0	0	0	0	0	0	0	0.0423101	0	0	0	0	0	0	0	0	0
Otu0053	0.134529	0	0	0	0	0	0	0	0	0	0	0	0	0	0	0	0	0	0	0	0	0	0	0	0	0	0	0	0	0	0	0	0	0	0	0	0	0	0	0	0	0	0	0	0	0	0	0	0
Otu0682	0	0	0	0	0	0	0	0	0	0	0	0	0	0	0	0	0	0	0	0	0	0	0	0	0	0	0	0	0	0	0	0	0	0	0	0	0	0	0	0.0634652	0	0	0	0	0	0	0	0	0
Otu0556	0	0	0	0	0	0	0	0	0	0	0	0	0	0	0	0	0	0.0292569	0	0	0	0	0	0	0	0	0	0	0	0	0	0	0	0	0	0	0	0	0	0	0	0	0	0	0	0	0	0	0
Otu0777	0	0	0	0	0	0	0	0	0	0	0	0	0	0	0	0	0	0	0	0	0	0	0	0	0	0	0	0	0	0	0	0	0	0	0	0	0	0	0	0	0	0	0	0	0	0	0	0	0
Otu0654	0	0	0	0	0	0	0	0	0	0	0	0	0	0	0	0	0	0	0	0	0	0	0	0	0	0	0	0	0.0325521	0	0	0	0	0	0	0	0	0	0	0	0.0791139	0	0	0	0	0	0	0	0
Otu0913	0	0	0	0	0	0	0	0	0	0	0	0	0	0	0	0	0	0	0	0	0	0	0	0	0	0	0	0	0	0	0	0	0	0	0	0	0	0	0	0	0	0	0	0	0	0	0	0	0
Otu0766	0	0	0	0	0	0	0	0	0	0	0	0	0	0	0	0	0	0	0	0	0	0	0	0	0	0	0	0	0	0	0	0	0	0	0	0	0	0	0	0	0	0	0	0	0	0	0	0	0
Otu1057	0	0	0	0	0	0	0	0	0	0	0	0	0	0	0	0	0	0	0	0	0	0	0	0	0	0	0	0	0	0	0	0	0	0	0	0	0	0	0	0	0	0	0	0	0	0	0	0	0
Otu0802	0	0	0	0	0	0	0	0	0	0	0	0	0	0	0	0	0	0	0	0	0	0	0	0	0	0	0	0	0	0	0	0	0	0	0	0	0	0	0	0	0	0	0	0	0	0	0	0	0
Otu0824	0	0	0	0	0	0	0	0	0	0	0	0	0	0	0	0	0	0	0	0	0	0	0	0	0	0	0	0	0	0	0	0	0	0	0	0	0	0	0	0	0	0	0	0	0	0	0	0	0
Otu0697	0	0	0	0	0	0	0	0	0	0	0	0	0	0	0	0	0	0	0	0	0	0	0	0	0	0	0	0	0	0	0	0	0	0	0	0	0	0	0	0.0211551	0	0	0	0.0289771	0	0	0	0	0
Otu0732	0	0	0	0	0	0	0	0	0	0	0	0	0	0	0	0	0	0	0	0	0	0	0	0	0	0	0	0	0	0	0	0	0	0	0	0	0	0	0	0	0	0	0	0	0	0	0	0.0376364	0
Otu0608	0	0	0	0	0	0	0	0	0	0	0	0	0	0	0	0	0	0	0	0	0.0327547	0	0	0.0465766	0	0	0	0	0	0	0	0	0	0	0	0	0	0	0	0	0.0791139	0	0	0	0	0	0	0	0
Otu0692	0	0	0	0	0	0	0	0	0	0	0	0	0	0	0	0	0	0	0	0	0	0	0	0	0	0	0	0	0	0	0	0	0	0	0	0	0	0	0	0.0211551	0	0	0	0	0	0	0	0	0
Otu0629	0	0	0	0	0	0	0	0	0	0	0	0	0	0	0	0	0	0	0	0	0	0	0	0.0465766	0	0	0	0	0	0	0	0	0	0	0	0	0	0	0	0	0	0	0	0	0	0	0	0	0
Otu0874	0	0	0	0	0	0	0	0	0	0	0	0	0	0	0	0	0	0	0	0	0	0	0	0	0	0	0	0	0	0	0	0	0	0	0	0	0	0	0	0	0	0	0	0	0	0	0	0	0
Otu0288	0	0	0	0	0	0.0328947	0	0	0	0	0	0	0	0	0	0	0	0	0	0	0	0	0	0	0	0	0	0	0	0	0	0	0	0	0	0	0	0	0	0	0	0	0	0	0	0	0	0	0
Otu0192	0	0	0.0230362	0	0	0	0	0	0	0	0	0	0	0	0	0	0	0	0	0	0	0	0	0	0	0	0	0	0	0	0	0	0	0	0	0	0	0	0	0	0	0	0	0	0	0	0	0	0
Otu0255	0	0	0	0.0271887	0	0	0	0	0	0	0	0	0	0	0	0	0	0	0	0	0	0	0	0	0	0	0	0	0	0	0	0	0	0	0	0	0	0	0	0	0	0	0	0	0	0	0	0	0
Otu0409	0	0	0	0	0	0	0	0	0.0288684	0	0	0	0	0	0	0	0	0	0	0	0	0	0	0	0	0	0	0	0	0	0	0	0	0	0	0	0	0	0	0	0	0	0	0	0	0	0	0	0
Otu0989	0	0	0	0	0	0	0	0	0	0	0	0	0	0	0	0	0	0	0	0	0	0	0	0	0	0	0	0	0	0	0	0	0	0	0	0	0	0	0	0	0	0	0	0	0	0	0	0	0
Otu0566	0	0	0	0	0	0	0	0	0	0	0	0	0	0	0	0	0	0.0292569	0	0	0	0	0	0	0	0	0	0	0	0	0	0	0	0	0	0	0	0	0	0	0	0	0	0	0	0	0	0	0
Otu0676	0	0	0	0	0	0	0	0	0	0	0	0	0	0	0	0	0	0	0	0	0	0	0	0	0	0	0	0	0	0	0	0	0	0	0	0	0.0420875	0	0	0	0	0	0	0	0	0	0	0	0
Otu0971	0	0	0	0	0	0	0	0	0	0	0	0	0	0	0	0	0	0	0	0	0	0	0	0	0	0	0	0	0	0	0	0	0	0	0	0	0	0	0	0	0	0	0	0	0	0	0	0	0.0196117
Otu0827	0	0	0	0	0	0	0	0	0	0	0	0	0	0	0	0	0	0	0	0	0	0	0	0	0	0	0	0	0	0	0	0	0	0	0	0	0	0	0	0	0	0	0	0	0	0	0	0	0
Otu1085	0	0	0	0	0	0	0	0	0	0	0	0	0	0	0	0	0	0	0	0	0	0	0	0	0	0	0	0	0	0	0	0	0	0	0	0	0	0	0	0	0	0	0	0	0	0	0	0	0
Otu0706	0	0	0	0	0	0	0	0	0	0	0	0	0	0	0	0	0	0	0	0	0	0	0	0	0	0	0	0	0	0	0	0	0	0	0	0	0	0	0	0	0.0791139	0	0	0	0	0	0	0	0
Otu0268	0	0	0	0	0.0351494	0	0	0	0	0	0	0	0	0	0	0	0	0	0	0	0	0	0	0	0	0	0	0	0	0	0	0	0	0	0	0	0	0	0	0	0	0	0	0	0	0	0	0	0
Otu0916	0	0	0	0	0	0	0	0	0	0	0	0	0	0	0	0	0	0	0	0	0	0	0	0	0	0	0	0	0	0	0	0	0	0	0	0	0	0	0	0	0	0	0	0	0	0	0	0	0.0196117
Otu0984	0	0	0	0	0	0	0	0	0	0	0	0	0	0	0	0	0	0	0	0	0	0	0	0	0	0	0	0	0	0	0	0	0	0	0	0	0	0	0	0	0	0	0	0	0	0	0	0	0
Otu0951	0	0	0	0	0	0	0	0	0	0	0	0	0	0	0	0	0	0	0	0	0	0	0	0	0	0	0	0	0	0	0	0	0	0	0	0	0	0	0	0	0	0	0	0	0	0	0	0	0
Otu0950	0	0	0	0	0	0	0	0	0	0	0	0	0	0	0	0	0	0	0	0	0	0	0	0	0	0	0	0	0	0	0	0	0	0	0	0	0	0	0	0	0	0	0	0	0	0	0	0	0
Otu0722	0	0	0	0	0	0	0	0	0	0	0	0	0	0	0	0	0	0	0	0	0	0	0	0	0	0	0	0	0	0	0	0	0	0	0	0	0	0	0	0	0	0	0	0	0.0234852	0	0	0	0
Otu1024	0	0	0	0	0	0	0	0	0	0	0	0	0	0	0	0	0	0	0	0	0	0	0	0	0	0	0	0	0	0	0	0	0	0	0	0	0	0	0	0	0	0	0	0	0	0	0	0	0
Otu0568	0	0	0	0	0	0	0	0	0	0	0	0	0	0	0	0	0	0.0292569	0	0	0	0	0	0	0	0	0	0	0	0	0	0	0	0	0	0	0	0	0	0	0	0	0	0	0	0	0	0	0
Otu0382	0	0	0	0	0	0	0	0	0.0288684	0	0	0	0	0	0	0	0	0	0	0	0	0	0	0	0	0	0	0	0	0	0	0	0	0	0	0	0	0	0	0	0	0	0	0	0	0	0	0	0
Otu0420	0	0	0	0	0	0	0	0	0	0.031746	0	0	0	0	0	0	0	0	0	0	0	0	0	0	0	0	0	0	0	0	0	0	0	0	0	0	0	0	0	0	0	0	0	0	0	0	0	0	0
Otu0958	0	0	0	0	0	0	0	0	0	0	0	0	0	0	0	0	0	0	0	0	0	0	0	0	0	0	0	0	0	0	0	0	0	0	0	0	0	0	0	0	0	0	0	0	0	0	0	0	0
Otu0919	0	0	0	0	0	0	0	0	0	0	0	0	0	0	0	0	0	0	0	0	0	0	0	0	0	0	0	0	0	0	0	0	0	0	0	0	0	0	0	0	0	0	0	0	0	0	0	0	0
Otu1015	0	0	0	0	0	0	0	0	0	0	0	0	0	0	0	0	0	0	0	0	0	0	0	0	0	0	0	0	0	0	0	0	0	0	0	0	0	0	0	0	0	0	0	0	0	0	0	0	0
Otu0871	0	0	0	0	0	0	0	0	0	0	0	0	0	0	0	0	0	0	0	0	0	0	0	0	0	0	0	0	0	0	0	0	0	0	0	0	0	0	0	0	0	0	0	0	0	0	0	0	0
Otu0826	0	0	0	0	0	0	0	0	0	0	0	0	0	0	0	0	0	0	0	0	0	0	0	0	0	0	0	0	0	0	0	0	0	0	0	0	0	0	0	0	0	0	0	0	0	0	0	0	0
Otu0578	0	0	0	0	0	0	0	0	0	0	0	0	0	0	0	0	0	0	0.087146	0	0	0	0	0	0	0	0	0	0	0	0	0	0	0	0	0	0	0	0	0	0	0	0	0	0	0	0	0	0
Otu0303	0	0	0	0	0	0.0164474	0	0	0	0	0	0	0	0	0	0	0	0	0.043573	0	0	0	0	0	0	0	0	0	0	0	0	0	0	0	0	0	0	0	0	0	0	0	0	0	0	0	0	0	0
Otu0959	0	0	0	0	0	0	0	0	0	0	0	0	0	0	0	0	0	0	0	0	0	0	0	0	0	0	0	0	0	0	0	0	0	0	0	0	0	0	0	0	0	0	0	0	0	0	0	0	0.0392234
Otu1089	0	0	0	0	0	0	0	0	0	0	0	0	0	0	0	0	0	0	0	0	0	0	0	0	0	0	0	0	0	0	0	0	0	0	0	0	0	0	0	0	0	0	0	0	0	0	0	0	0
Otu0496	0	0	0	0	0	0	0	0	0	0	0	0	0	0.0201939	0	0	0	0	0	0	0	0	0	0	0	0	0	0	0	0	0	0	0	0	0	0	0	0	0	0	0	0	0	0	0	0	0	0	0
Otu0982	0	0	0	0	0	0	0	0	0	0	0	0	0	0	0	0	0	0	0	0	0	0	0	0	0	0	0	0	0	0	0	0	0	0	0	0	0	0	0	0	0	0	0	0	0	0	0	0	0
Otu0920	0	0	0	0	0	0	0	0	0	0	0	0	0	0	0	0	0	0	0	0	0	0	0	0	0	0	0	0	0	0	0	0	0	0	0	0	0	0	0	0	0	0	0	0	0	0	0	0	0
Otu0641	0	0	0	0	0	0	0	0	0	0	0	0	0	0	0	0	0	0	0	0	0	0	0	0	0	0	0	0.036483	0	0	0	0	0	0	0	0	0	0	0	0	0	0	0	0	0	0	0	0	0
Otu0695	0	0	0	0	0	0	0	0	0	0	0	0	0	0	0	0	0	0	0	0	0	0	0	0	0	0	0	0	0	0	0	0	0	0	0	0	0	0	0	0.0211551	0	0	0	0	0	0	0	0	0
Otu0972	0	0	0	0	0	0	0	0	0	0	0	0	0	0	0	0	0	0	0	0	0	0	0	0	0	0	0	0	0	0	0	0	0	0	0	0	0	0	0	0	0	0	0	0	0	0	0	0	0.0196117
Otu0867	0	0	0	0	0	0	0	0	0	0	0	0	0	0	0	0	0	0	0	0	0	0	0	0	0	0	0	0	0	0	0	0	0	0	0	0	0	0	0	0	0	0	0	0	0	0	0	0	0
Otu0890	0	0	0	0	0	0	0	0	0	0	0	0	0	0	0	0	0	0	0	0	0	0	0	0	0	0	0	0	0	0	0	0	0	0	0	0	0	0	0	0	0	0	0	0	0	0	0	0	0
Otu1079	0	0	0	0	0	0	0	0	0	0	0	0	0	0	0	0	0	0	0	0	0	0	0	0	0	0	0	0	0	0	0	0	0	0	0	0	0	0	0	0	0	0	0	0	0	0	0	0	0
Otu0582	0	0	0	0	0	0	0	0	0	0	0	0	0	0	0	0	0	0	0.043573	0	0	0	0	0	0	0	0	0	0	0	0	0	0	0	0	0	0	0	0	0	0	0	0	0	0	0	0	0	0
Otu0707	0	0	0	0	0	0	0	0	0	0	0	0	0	0	0	0	0	0	0	0	0	0	0	0	0	0	0	0	0	0	0	0	0	0	0	0	0	0	0	0	0.0791139	0	0	0	0	0	0	0	0
Otu0992	0	0	0	0	0	0	0	0	0	0	0	0	0	0	0	0	0	0	0	0	0	0	0	0	0	0	0	0	0	0	0	0	0	0	0	0	0	0	0	0	0	0	0	0	0	0	0	0	0
Otu0832	0	0	0	0	0	0	0	0	0	0	0	0	0	0	0	0	0	0	0	0	0	0	0	0	0	0	0	0	0	0	0	0	0	0	0	0	0	0	0	0	0	0	0	0	0	0	0	0	0
Otu0774	0	0	0	0	0	0	0	0	0	0	0	0	0	0	0	0	0	0	0	0	0	0	0	0	0	0	0	0	0	0	0	0	0	0	0	0	0	0	0	0	0	0	0	0	0	0	0	0	0
Otu0924	0	0	0	0	0	0	0	0	0	0	0	0	0	0	0	0	0	0	0	0	0	0	0	0	0	0	0	0	0	0	0	0	0	0	0	0	0	0	0	0	0	0	0	0	0	0	0	0	0
Otu0869	0	0	0	0	0	0	0	0	0	0	0	0	0	0	0	0	0	0	0	0	0	0	0	0	0	0	0	0	0	0	0	0	0	0	0	0	0	0	0	0	0	0	0	0	0	0	0	0	0
Otu0831	0	0	0	0	0	0	0	0	0	0	0	0	0	0	0	0	0	0	0	0	0	0	0	0	0	0	0	0	0	0	0	0	0	0	0	0	0	0	0	0	0	0	0	0	0	0	0	0	0
Otu0643	0	0	0	0	0	0	0	0	0	0	0	0	0	0	0	0	0	0	0	0	0	0	0	0	0	0	0	0.036483	0	0	0	0	0	0	0	0	0	0	0	0	0	0	0	0	0	0	0	0	0
Otu0683	0	0	0	0	0	0	0	0	0	0	0	0	0	0	0	0	0	0	0	0	0	0	0	0	0	0	0	0	0	0	0	0	0	0	0	0	0	0	0	0.0423101	0	0	0	0	0	0	0	0	0
Otu0955	0	0	0	0	0	0	0	0	0	0	0	0	0	0	0	0	0	0	0	0	0	0	0	0	0	0	0	0	0	0	0	0	0	0	0	0	0	0	0	0	0	0	0	0	0	0	0	0	0
Otu0850	0	0	0	0	0	0	0	0	0	0	0	0	0	0	0	0	0	0	0	0	0	0	0	0	0	0	0	0	0	0	0	0	0	0	0	0	0	0	0	0	0	0	0	0	0	0	0	0	0
Otu0963	0	0	0	0	0	0	0	0	0	0	0	0	0	0	0	0	0	0	0	0	0	0	0	0	0	0	0	0	0	0	0	0	0	0	0	0	0	0	0	0	0	0	0	0	0	0	0	0	0.0392234
Otu0759	0	0	0	0	0	0	0	0	0	0	0	0	0	0	0	0	0	0	0	0	0	0	0	0	0	0	0	0	0	0	0	0	0	0	0	0	0	0	0	0	0	0	0	0	0	0	0	0	0
Otu0790	0	0	0	0	0	0	0	0	0	0	0	0	0	0	0	0	0	0	0	0	0	0	0	0	0	0	0	0	0	0	0	0	0	0	0	0	0	0	0	0	0	0	0	0	0	0	0	0	0
Otu0983	0	0	0	0	0	0	0	0	0	0	0	0	0	0	0	0	0	0	0	0	0	0	0	0	0	0	0	0	0	0	0	0	0	0	0	0	0	0	0	0	0	0	0	0	0	0	0	0	0
Otu0962	0	0	0	0	0	0	0	0	0	0	0	0	0	0	0	0	0	0	0	0	0	0	0	0	0	0	0	0	0	0	0	0	0	0	0	0	0	0	0	0	0	0	0	0	0	0	0	0	0.0392234
Otu0752	0	0	0	0	0	0	0	0	0	0	0	0	0	0	0	0	0	0	0	0	0	0	0	0	0	0	0	0	0	0	0	0	0	0	0	0	0	0	0	0	0	0	0	0	0	0	0	0	0
Otu1096	0	0	0	0	0	0	0	0	0	0	0	0	0	0	0	0	0	0	0	0	0	0	0	0	0	0	0	0	0	0	0	0	0	0	0	0	0	0	0	0	0	0	0	0	0	0	0	0	0
Otu0812	0	0	0	0	0	0	0	0	0	0	0	0	0	0	0	0	0	0	0	0	0	0	0	0	0	0	0	0	0	0	0	0	0	0	0	0	0	0	0	0	0	0	0	0	0	0	0	0	0
Otu1010	0	0	0	0	0	0	0	0	0	0	0	0	0	0	0	0	0	0	0	0	0	0	0	0	0	0	0	0	0	0	0	0	0	0	0	0	0	0	0	0	0	0	0	0	0	0	0	0	0
Otu0947	0	0	0	0	0	0	0	0	0	0	0	0	0	0	0	0	0	0	0	0	0	0	0	0	0	0	0	0	0	0	0	0	0	0	0	0	0	0	0	0	0	0	0	0	0	0	0	0	0
Otu0758	0	0	0	0	0	0	0	0	0	0	0	0	0	0	0	0	0	0	0	0	0	0	0	0	0	0	0	0	0	0	0	0	0	0	0	0	0	0	0	0	0	0	0	0	0	0	0	0	0
Otu0917	0	0	0	0	0	0	0	0	0	0	0	0	0	0	0	0	0	0	0	0	0	0	0	0	0	0	0	0	0	0	0	0	0	0	0	0	0	0	0	0	0	0	0	0	0	0	0	0	0
Otu0856	0	0	0	0	0	0	0	0	0	0	0	0	0	0	0	0	0	0	0	0	0	0	0	0	0	0	0	0	0	0	0	0	0	0	0	0	0	0	0	0	0	0	0	0	0	0	0	0	0
Otu0761	0	0	0	0	0	0	0	0	0	0	0	0	0	0	0	0	0	0	0	0	0	0	0	0	0	0	0	0	0	0	0	0	0	0	0	0	0	0	0	0	0	0	0	0	0	0	0	0	0
Otu0900	0	0	0	0	0	0	0	0	0	0	0	0	0	0	0	0	0	0	0	0	0	0	0	0	0	0	0	0	0	0	0	0	0	0	0	0	0	0	0	0	0	0	0	0	0	0	0	0	0
Otu0731	0	0	0	0	0	0	0	0	0	0	0	0	0	0	0	0	0	0	0	0	0	0	0	0	0	0	0	0	0	0	0	0	0	0	0	0	0	0	0	0	0	0	0	0	0	0	0	0.0376364	0
Otu1045	0	0	0	0	0	0	0	0	0	0	0	0	0	0	0	0	0	0	0	0	0	0	0	0	0	0	0	0	0	0	0	0	0	0	0	0	0	0	0	0	0	0	0	0	0	0	0	0	0
Otu0943	0	0	0	0	0	0	0	0	0	0	0	0	0	0	0	0	0	0	0	0	0	0	0	0	0	0	0	0	0	0	0	0	0	0	0	0	0	0	0	0	0	0	0	0	0	0	0	0	0
Otu0320	0	0	0	0	0	0	0	0.0441794	0	0	0	0	0	0	0	0	0	0	0	0	0	0	0	0	0	0	0	0	0	0	0	0	0	0	0	0	0	0	0	0	0	0	0	0	0	0	0	0	0
Otu0251	0	0	0	0.0271887	0.0351494	0	0	0	0	0	0	0	0	0	0	0	0	0	0	0	0	0	0	0	0	0	0	0	0	0	0	0	0	0	0	0	0	0	0	0	0	0	0	0	0	0	0	0	0
Otu0536	0	0	0	0	0	0	0	0	0	0	0	0	0	0	0	0	0.0367647	0	0	0	0	0	0	0	0	0	0	0	0	0	0	0	0	0	0	0	0	0	0	0	0	0	0	0	0	0	0	0	0
Otu1100	0	0	0	0	0	0	0	0	0	0	0	0	0	0	0	0	0	0	0	0	0	0	0	0	0	0	0	0	0	0	0	0	0	0	0	0	0	0	0	0	0	0	0	0	0	0	0	0	0
Otu1039	0	0	0	0	0	0	0	0	0	0	0	0	0	0	0	0	0	0	0	0	0	0	0	0	0	0	0	0	0	0	0	0	0	0	0	0	0	0	0	0	0	0	0	0	0	0	0	0	0
Otu0907	0	0	0	0	0	0	0	0	0	0	0	0	0	0	0	0	0	0	0	0	0	0	0	0	0	0	0	0	0	0	0	0	0	0	0	0	0	0	0	0	0	0	0	0	0	0	0	0	0
Otu1016	0	0	0	0	0	0	0	0	0	0	0	0	0	0	0	0	0	0	0	0	0	0	0	0	0	0	0	0	0	0	0	0	0	0	0	0	0	0	0	0	0	0	0	0	0	0	0	0	0
Otu0569	0	0	0	0	0	0	0	0	0	0	0	0	0	0	0	0	0	0.0292569	0	0	0	0	0	0	0	0	0	0	0	0	0	0	0	0	0	0	0	0	0	0	0	0	0	0	0	0	0	0	0
Otu0814	0	0	0	0	0	0	0	0	0	0	0	0	0	0	0	0	0	0	0	0	0	0	0	0	0	0	0	0	0	0	0	0	0	0	0	0	0	0	0	0	0	0	0	0	0	0	0	0	0
Otu0879	0	0	0	0	0	0	0	0	0	0	0	0	0	0	0	0	0	0	0	0	0	0	0	0	0	0	0	0	0	0	0	0	0	0	0	0	0	0	0	0	0	0	0	0	0	0	0	0	0
Otu0317	0	0	0	0	0	0	0.166667	0	0	0	0	0	0	0	0	0	0	0	0	0	0	0	0	0	0	0	0	0	0	0	0	0	0	0	0	0	0	0	0	0	0	0	0	0	0	0	0	0	0
Otu0902	0	0	0	0	0	0	0	0	0	0	0	0	0	0	0	0	0	0	0	0	0	0	0	0	0	0	0	0	0	0	0	0	0	0	0	0	0	0	0	0	0	0	0	0	0	0	0	0	0
Otu0830	0	0	0	0	0	0	0	0	0	0	0	0	0	0	0	0	0	0	0	0	0	0	0	0	0	0	0	0	0	0	0	0	0	0	0	0	0	0	0	0	0	0	0	0	0	0	0	0	0
Otu0922	0	0	0	0	0	0	0	0	0	0	0	0	0	0	0	0	0	0	0	0	0	0	0	0	0	0	0	0	0	0	0	0	0	0	0	0	0	0	0	0	0	0	0	0	0	0	0	0	0
Otu0476	0	0	0	0	0	0	0	0	0	0	0	0.0289771	0	0	0	0	0	0	0	0	0	0	0	0	0	0	0	0	0	0	0	0	0	0	0	0	0	0	0	0	0	0	0	0	0	0	0	0	0
Otu0932	0	0	0	0	0	0	0	0	0	0	0	0	0	0	0	0	0	0	0	0	0	0	0	0	0	0	0	0	0	0	0	0	0	0	0	0	0	0	0	0	0	0	0	0	0	0	0	0	0
Otu0756	0	0	0	0	0	0	0	0	0	0	0	0	0	0	0	0	0	0	0	0	0	0	0	0	0	0	0	0	0	0	0	0	0	0	0	0	0	0	0	0	0	0	0	0	0	0	0	0	0
Otu0866	0	0	0	0	0	0	0	0	0	0	0	0	0	0	0	0	0	0	0	0	0	0	0	0	0	0	0	0	0	0	0	0	0	0	0	0	0	0	0	0	0	0	0	0	0	0	0	0	0
Otu0309	0	0	0	0	0	0.0164474	0	0	0	0	0	0	0	0	0	0	0	0	0	0	0	0	0	0	0	0	0	0	0	0	0	0	0	0	0	0	0	0	0	0	0	0	0	0	0	0	0	0	0
Otu0888	0	0	0	0	0	0	0	0	0	0	0	0	0	0	0	0	0	0	0	0	0	0	0	0	0	0	0	0	0	0	0	0	0	0	0	0	0	0	0	0	0	0	0	0	0	0	0	0	0
Otu0494	0	0	0	0	0	0	0	0	0	0	0	0	0	0.0403877	0	0	0	0	0	0	0	0	0	0	0	0	0	0	0	0	0	0	0	0	0	0	0	0	0	0	0	0	0	0	0	0	0	0	0
Otu1053	0	0	0	0	0	0	0	0	0	0	0	0	0	0	0	0	0	0	0	0	0	0	0	0	0	0	0	0	0	0	0	0	0	0	0	0	0	0	0	0	0	0	0	0	0	0	0	0	0
Otu0662	0	0	0	0	0	0	0	0	0	0	0	0	0	0	0	0	0	0	0	0	0	0	0	0	0	0	0	0	0	0	0	0.111732	0	0	0	0	0	0	0	0	0	0	0	0	0	0	0	0	0
Otu0893	0	0	0	0	0	0	0	0	0	0	0	0	0	0	0	0	0	0	0	0	0	0	0	0	0	0	0	0	0	0	0	0	0	0	0	0	0	0	0	0	0	0	0	0	0	0	0	0	0
Otu1022	0	0	0	0	0	0	0	0	0	0	0	0	0	0	0	0	0	0	0	0	0	0	0	0	0	0	0	0	0	0	0	0	0	0	0	0	0	0	0	0	0	0	0	0	0	0	0	0	0
Otu0863	0	0	0	0	0	0	0	0	0	0	0	0	0	0	0	0	0	0	0	0	0	0	0	0	0	0	0	0	0	0	0	0	0	0	0	0	0	0	0	0	0	0	0	0	0	0	0	0	0
Otu0860	0	0	0	0	0	0	0	0	0	0	0	0	0	0	0	0	0	0	0	0	0	0	0	0	0	0	0	0	0	0	0	0	0	0	0	0	0	0	0	0	0	0	0	0	0	0	0	0	0
Otu0193	0	0	0.0230362	0	0	0	0	0	0	0	0	0	0	0	0	0	0	0	0	0	0	0	0	0	0	0	0	0	0	0	0	0	0	0	0	0	0	0	0	0	0	0	0	0	0	0	0	0	0
Otu1037	0	0	0	0	0	0	0	0	0	0	0	0	0	0	0	0	0	0	0	0	0	0	0	0	0	0	0	0	0	0	0	0	0	0	0	0	0	0	0	0	0	0	0	0	0	0	0	0	0
Otu1061	0	0	0	0	0	0	0	0	0	0	0	0	0	0	0	0	0	0	0	0	0	0	0	0	0	0	0	0	0	0	0	0	0	0	0	0	0	0	0	0	0	0	0	0	0	0	0	0	0
Otu0854	0	0	0	0	0	0	0	0	0	0	0	0	0	0	0	0	0	0	0	0	0	0	0	0	0	0	0	0	0	0	0	0	0	0	0	0	0	0	0	0	0	0	0	0	0	0	0	0	0
Otu1083	0	0	0	0	0	0	0	0	0	0	0	0	0	0	0	0	0	0	0	0	0	0	0	0	0	0	0	0	0	0	0	0	0	0	0	0	0	0	0	0	0	0	0	0	0	0	0	0	0
Otu0973	0	0	0	0	0	0	0	0	0	0	0	0	0	0	0	0	0	0	0	0	0	0	0	0	0	0	0	0	0	0	0	0	0	0	0	0	0	0	0	0	0	0	0	0	0	0	0	0	0.0196117
Otu0865	0	0	0	0	0	0	0	0	0	0	0	0	0	0	0	0	0	0	0	0	0	0	0	0	0	0	0	0	0	0	0	0	0	0	0	0	0	0	0	0	0	0	0	0	0	0	0	0	0
Otu0411	0	0	0	0	0	0	0	0	0.0288684	0	0	0	0	0	0	0	0	0	0	0	0	0	0	0	0	0	0	0	0	0	0	0	0	0	0	0	0	0	0	0	0	0	0	0	0	0	0	0	0
Otu1018	0	0	0	0	0	0	0	0	0	0	0	0	0	0	0	0	0	0	0	0	0	0	0	0	0	0	0	0	0	0	0	0	0	0	0	0	0	0	0	0	0	0	0	0	0	0	0	0	0
Otu0864	0	0	0	0	0	0	0	0	0	0	0	0	0	0	0	0	0	0	0	0	0	0	0	0	0	0	0	0	0	0	0	0	0	0	0	0	0	0	0	0	0	0	0	0	0	0	0	0	0
Otu0776	0	0	0	0	0	0	0	0	0	0	0	0	0	0	0	0	0	0	0	0	0	0	0	0	0	0	0	0	0	0	0	0	0	0	0	0	0	0	0	0	0	0	0	0	0	0	0	0	0
Otu1006	0	0	0	0	0	0	0	0	0	0	0	0	0	0	0	0	0	0	0	0	0	0	0	0	0	0	0	0	0	0	0	0	0	0	0	0	0	0	0	0	0	0	0	0	0	0	0	0	0
Otu0985	0	0	0	0	0	0	0	0	0	0	0	0	0	0	0	0	0	0	0	0	0	0	0	0	0	0	0	0	0	0	0	0	0	0	0	0	0	0	0	0	0	0	0	0	0	0	0	0	0
Otu0401	0	0	0	0	0	0	0	0	0.0288684	0	0	0	0	0	0	0	0	0	0	0	0	0	0	0	0	0	0	0	0	0	0	0	0	0	0	0	0	0	0	0	0	0	0	0	0	0	0	0	0
Otu0603	0	0	0	0	0	0	0	0	0	0	0	0	0	0	0	0	0	0	0	0	0.0327547	0	0	0	0	0	0	0	0	0	0	0	0	0	0	0	0	0	0	0	0	0	0	0	0	0	0	0	0
Otu0825	0	0	0	0	0	0	0	0	0	0	0	0	0	0	0	0	0	0	0	0	0	0	0	0	0	0	0	0	0	0	0	0	0	0	0	0	0	0	0	0	0	0	0	0	0	0	0	0	0
Otu0876	0	0	0	0	0	0	0	0	0	0	0	0	0	0	0	0	0	0	0	0	0	0	0	0	0	0	0	0	0	0	0	0	0	0	0	0	0	0	0	0	0	0	0	0	0	0	0	0	0
Otu0567	0	0	0	0	0	0	0	0	0	0	0	0	0	0	0	0	0	0.0292569	0	0	0	0	0	0	0	0	0	0	0	0	0	0	0	0	0	0	0	0	0	0	0	0	0	0	0	0	0	0	0
Otu0651	0	0	0	0	0	0	0	0	0	0	0	0	0	0	0	0	0	0	0	0	0	0	0	0	0	0	0	0	0.0325521	0	0	0	0	0	0	0	0	0	0	0	0	0	0	0	0	0	0	0	0
Otu0935	0	0	0	0	0	0	0	0	0	0	0	0	0	0	0	0	0	0	0	0	0	0	0	0	0	0	0	0	0	0	0	0	0	0	0	0	0	0	0	0	0	0	0	0	0	0	0	0	0
Otu0495	0	0	0	0	0	0	0	0	0	0	0	0	0	0.0201939	0	0	0	0	0	0	0	0	0	0	0	0	0	0	0	0	0	0	0	0	0	0	0	0	0	0	0	0	0	0	0	0	0	0	0
Otu1038	0	0	0	0	0	0	0	0	0	0	0	0	0	0	0	0	0	0	0	0	0	0	0	0	0	0	0	0	0	0	0	0	0	0	0	0	0	0	0	0	0	0	0	0	0	0	0	0	0
Otu1084	0	0	0	0	0	0	0	0	0	0	0	0	0	0	0	0	0	0	0	0	0	0	0	0	0	0	0	0	0	0	0	0	0	0	0	0	0	0	0	0	0	0	0	0	0	0	0	0	0
Otu1099	0	0	0	0	0	0	0	0	0	0	0	0	0	0	0	0	0	0	0	0	0	0	0	0	0	0	0	0	0	0	0	0	0	0	0	0	0	0	0	0	0	0	0	0	0	0	0	0	0
Otu0921	0	0	0	0	0	0	0	0	0	0	0	0	0	0	0	0	0	0	0	0	0	0	0	0	0	0	0	0	0	0	0	0	0	0	0	0	0	0	0	0	0	0	0	0	0	0	0	0	0
Otu0862	0	0	0	0	0	0	0	0	0	0	0	0	0	0	0	0	0	0	0	0	0	0	0	0	0	0	0	0	0	0	0	0	0	0	0	0	0	0	0	0	0	0	0	0	0	0	0	0	0
Otu1102	0	0	0	0	0	0	0	0	0	0	0	0	0	0	0	0	0	0	0	0	0	0	0	0	0	0	0	0	0	0	0	0	0	0	0	0	0	0	0	0	0	0	0	0	0	0	0	0	0
Otu0994	0	0	0	0	0	0	0	0	0	0	0	0	0	0	0	0	0	0	0	0	0	0	0	0	0	0	0	0	0	0	0	0	0	0	0	0	0	0	0	0	0	0	0	0	0	0	0	0	0
Otu1032	0	0	0	0	0	0	0	0	0	0	0	0	0	0	0	0	0	0	0	0	0	0	0	0	0	0	0	0	0	0	0	0	0	0	0	0	0	0	0	0	0	0	0	0	0	0	0	0	0
Otu1035	0	0	0	0	0	0	0	0	0	0	0	0	0	0	0	0	0	0	0	0	0	0	0	0	0	0	0	0	0	0	0	0	0	0	0	0	0	0	0	0	0	0	0	0	0	0	0	0	0
Otu0740	0	0	0	0	0	0	0	0	0	0	0	0	0	0	0	0	0	0	0	0	0	0	0	0	0	0	0	0	0	0	0	0	0	0	0	0	0	0	0	0	0	0	0	0	0	0	0	0	0
Otu1041	0	0	0	0	0	0	0	0	0	0	0	0	0	0	0	0	0	0	0	0	0	0	0	0	0	0	0	0	0	0	0	0	0	0	0	0	0	0	0	0	0	0	0	0	0	0	0	0	0
Otu0988	0	0	0	0	0	0	0	0	0	0	0	0	0	0	0	0	0	0	0	0	0	0	0	0	0	0	0	0	0	0	0	0	0	0	0	0	0	0	0	0	0	0	0	0	0	0	0	0	0
Otu0185	0	0	0.0230362	0	0	0	0	0	0	0	0	0	0	0	0	0	0	0	0	0	0	0	0	0	0	0	0	0	0	0	0	0	0	0	0	0	0	0	0	0	0	0	0	0	0	0	0	0	0
Otu0190	0	0	0.0230362	0	0	0	0	0	0	0	0	0	0	0	0	0	0	0	0	0	0	0	0	0	0	0	0	0	0	0	0	0	0	0	0	0	0	0	0	0	0	0	0	0	0	0	0	0	0
Otu0953	0	0	0	0	0	0	0	0	0	0	0	0	0	0	0	0	0	0	0	0	0	0	0	0	0	0	0	0	0	0	0	0	0	0	0	0	0	0	0	0	0	0	0	0	0	0	0	0	0
Otu0819	0	0	0	0	0	0	0	0	0	0	0	0	0	0	0	0	0	0	0	0	0	0	0	0	0	0	0	0	0	0	0	0	0	0	0	0	0	0	0	0	0	0	0	0	0	0	0	0	0
Otu0997	0	0	0	0	0	0	0	0	0	0	0	0	0	0	0	0	0	0	0	0	0	0	0	0	0	0	0	0	0	0	0	0	0	0	0	0	0	0	0	0	0	0	0	0	0	0	0	0	0
Otu1005	0	0	0	0	0	0	0	0	0	0	0	0	0	0	0	0	0	0	0	0	0	0	0	0	0	0	0	0	0	0	0	0	0	0	0	0	0	0	0	0	0	0	0	0	0	0	0	0	0
Otu0859	0	0	0	0	0	0	0	0	0	0	0	0	0	0	0	0	0	0	0	0	0	0	0	0	0	0	0	0	0	0	0	0	0	0	0	0	0	0	0	0	0	0	0	0	0	0	0	0	0
Otu0892	0	0	0	0	0	0	0	0	0	0	0	0	0	0	0	0	0	0	0	0	0	0	0	0	0	0	0	0	0	0	0	0	0	0	0	0	0	0	0	0	0	0	0	0	0	0	0	0	0
Otu1025	0	0	0	0	0	0	0	0	0	0	0	0	0	0	0	0	0	0	0	0	0	0	0	0	0	0	0	0	0	0	0	0	0	0	0	0	0	0	0	0	0	0	0	0	0	0	0	0	0
Otu0563	0	0	0	0	0	0	0	0	0	0	0	0	0	0	0	0	0	0.0292569	0	0	0	0	0	0	0	0	0	0	0	0	0	0	0	0	0	0	0	0	0	0	0	0	0	0	0	0	0	0	0
Otu0334	0	0	0	0	0	0	0	0.0220897	0	0	0	0	0	0	0	0	0	0	0	0	0	0	0	0	0	0	0	0	0	0	0	0	0	0	0	0	0	0	0	0	0	0	0	0	0	0	0	0	0
Otu1049	0	0	0	0	0	0	0	0	0	0	0	0	0	0	0	0	0	0	0	0	0	0	0	0	0	0	0	0	0	0	0	0	0	0	0	0	0	0	0	0	0	0	0	0	0	0	0	0	0
Otu1004	0	0	0	0	0	0	0	0	0	0	0	0	0	0	0	0	0	0	0	0	0	0	0	0	0	0	0	0	0	0	0	0	0	0	0	0	0	0	0	0	0	0	0	0	0	0	0	0	0
Otu0938	0	0	0	0	0	0	0	0	0	0	0	0	0	0	0	0	0	0	0	0	0	0	0	0	0	0	0	0	0	0	0	0	0	0	0	0	0	0	0	0	0	0	0	0	0	0	0	0	0
Otu0184	0	0	0.0230362	0	0	0	0	0	0	0	0	0	0	0	0	0	0	0	0	0	0	0	0	0	0	0	0	0	0	0	0	0	0	0	0	0	0	0	0	0	0	0	0	0	0	0	0	0	0
Otu0642	0	0	0	0	0	0	0	0	0	0	0	0	0	0	0	0	0	0	0	0	0	0	0	0	0	0	0	0.036483	0	0	0	0	0	0	0	0	0	0	0	0	0	0	0	0	0	0	0	0	0
Otu0637	0	0	0	0	0	0	0	0	0	0	0	0	0	0	0	0	0	0	0	0	0	0	0	0	0	0	0.0586166	0	0	0	0	0	0	0	0	0	0	0	0	0	0	0	0	0	0	0	0	0	0
Otu0956	0	0	0	0	0	0	0	0	0	0	0	0	0	0	0	0	0	0	0	0	0	0	0	0	0	0	0	0	0	0	0	0	0	0	0	0	0	0	0	0	0	0	0	0	0	0	0	0	0
Otu1104	0	0	0	0	0	0	0	0	0	0	0	0	0	0	0	0	0	0	0	0	0	0	0	0	0	0	0	0	0	0	0	0	0	0	0	0	0	0	0	0	0	0	0	0	0	0	0	0	0
Otu0937	0	0	0	0	0	0	0	0	0	0	0	0	0	0	0	0	0	0	0	0	0	0	0	0	0	0	0	0	0	0	0	0	0	0	0	0	0	0	0	0	0	0	0	0	0	0	0	0	0
Otu1043	0	0	0	0	0	0	0	0	0	0	0	0	0	0	0	0	0	0	0	0	0	0	0	0	0	0	0	0	0	0	0	0	0	0	0	0	0	0	0	0	0	0	0	0	0	0	0	0	0
Otu0806	0	0	0	0	0	0	0	0	0	0	0	0	0	0	0	0	0	0	0	0	0	0	0	0	0	0	0	0	0	0	0	0	0	0	0	0	0	0	0	0	0	0	0	0	0	0	0	0	0
Otu1036	0	0	0	0	0	0	0	0	0	0	0	0	0	0	0	0	0	0	0	0	0	0	0	0	0	0	0	0	0	0	0	0	0	0	0	0	0	0	0	0	0	0	0	0	0	0	0	0	0
Otu0931	0	0	0	0	0	0	0	0	0	0	0	0	0	0	0	0	0	0	0	0	0	0	0	0	0	0	0	0	0	0	0	0	0	0	0	0	0	0	0	0	0	0	0	0	0	0	0	0	0
Otu0872	0	0	0	0	0	0	0	0	0	0	0	0	0	0	0	0	0	0	0	0	0	0	0	0	0	0	0	0	0	0	0	0	0	0	0	0	0	0	0	0	0	0	0	0	0	0	0	0	0
Otu1013	0	0	0	0	0	0	0	0	0	0	0	0	0	0	0	0	0	0	0	0	0	0	0	0	0	0	0	0	0	0	0	0	0	0	0	0	0	0	0	0	0	0	0	0	0	0	0	0	0
Otu0186	0	0	0.0230362	0	0	0	0	0	0	0	0	0	0	0	0	0	0	0	0	0	0	0	0	0	0	0	0	0	0	0	0	0	0	0	0	0	0	0	0	0	0	0	0	0	0	0	0	0	0
Otu1019	0	0	0	0	0	0	0	0	0	0	0	0	0	0	0	0	0	0	0	0	0	0	0	0	0	0	0	0	0	0	0	0	0	0	0	0	0	0	0	0	0	0	0	0	0	0	0	0	0
Otu0538	0	0	0	0	0	0	0	0	0	0	0	0	0	0	0	0	0.0367647	0	0	0	0	0	0	0	0	0	0	0	0	0	0	0	0	0	0	0	0	0	0	0	0	0	0	0	0	0	0	0	0
Otu0585	0	0	0	0	0	0	0	0	0	0	0	0	0	0	0	0	0	0	0.043573	0	0	0	0	0	0	0	0	0	0	0	0	0	0	0	0	0	0	0	0	0	0	0	0	0	0	0	0	0	0
Otu0250	0	0	0	0.0271887	0	0	0	0	0	0	0	0	0	0	0	0	0	0	0	0	0	0	0	0	0	0	0	0	0	0	0	0	0	0	0	0	0	0	0	0	0	0	0	0	0	0	0	0	0
Otu0737	0	0	0	0	0	0	0	0	0	0	0	0	0	0	0	0	0	0	0	0	0	0	0	0	0	0	0	0	0	0	0	0	0	0	0	0	0	0	0	0	0	0	0	0	0	0	0	0	0
Otu0482	0	0	0	0	0	0	0	0	0	0	0	0	0.0550661	0	0	0	0	0	0	0	0	0	0	0	0	0	0	0	0	0	0	0	0	0	0	0	0	0	0	0	0	0	0	0	0	0	0	0	0
Otu0444	0	0	0	0	0	0	0	0	0	0	0.0370233	0	0	0	0	0	0	0	0	0	0	0	0	0	0	0	0	0	0	0	0	0	0	0	0	0	0	0	0	0	0	0	0	0	0	0	0	0	0
Otu0805	0	0	0	0	0	0	0	0	0	0	0	0	0	0	0	0	0	0	0	0	0	0	0	0	0	0	0	0	0	0	0	0	0	0	0	0	0	0	0	0	0	0	0	0	0	0	0	0	0
Otu0800	0	0	0	0	0	0	0	0	0	0	0	0	0	0	0	0	0	0	0	0	0	0	0	0	0	0	0	0	0	0	0	0	0	0	0	0	0	0	0	0	0	0	0	0	0	0	0	0	0
Otu1060	0	0	0	0	0	0	0	0	0	0	0	0	0	0	0	0	0	0	0	0	0	0	0	0	0	0	0	0	0	0	0	0	0	0	0	0	0	0	0	0	0	0	0	0	0	0	0	0	0
Otu0987	0	0	0	0	0	0	0	0	0	0	0	0	0	0	0	0	0	0	0	0	0	0	0	0	0	0	0	0	0	0	0	0	0	0	0	0	0	0	0	0	0	0	0	0	0	0	0	0	0
Otu0906	0	0	0	0	0	0	0	0	0	0	0	0	0	0	0	0	0	0	0	0	0	0	0	0	0	0	0	0	0	0	0	0	0	0	0	0	0	0	0	0	0	0	0	0	0	0	0	0	0
Otu0481	0	0	0	0	0	0	0	0	0	0	0	0	0.0550661	0	0	0	0	0	0	0	0	0	0	0	0	0	0	0	0	0	0	0	0	0	0	0	0	0	0	0	0	0	0	0	0	0	0	0	0
Otu1007	0	0	0	0	0	0	0	0	0	0	0	0	0	0	0	0	0	0	0	0	0	0	0	0	0	0	0	0	0	0	0	0	0	0	0	0	0	0	0	0	0	0	0	0	0	0	0	0	0
Otu0990	0	0	0	0	0	0	0	0	0	0	0	0	0	0	0	0	0	0	0	0	0	0	0	0	0	0	0	0	0	0	0	0	0	0	0	0	0	0	0	0	0	0	0	0	0	0	0	0	0
Otu1056	0	0	0	0	0	0	0	0	0	0	0	0	0	0	0	0	0	0	0	0	0	0	0	0	0	0	0	0	0	0	0	0	0	0	0	0	0	0	0	0	0	0	0	0	0	0	0	0	0
Otu1020	0	0	0	0	0	0	0	0	0	0	0	0	0	0	0	0	0	0	0	0	0	0	0	0	0	0	0	0	0	0	0	0	0	0	0	0	0	0	0	0	0	0	0	0	0	0	0	0	0
Otu0583	0	0	0	0	0	0	0	0	0	0	0	0	0	0	0	0	0	0	0.043573	0	0	0	0	0	0	0	0	0	0	0	0	0	0	0	0	0	0	0	0	0	0	0	0	0	0	0	0	0	0
Otu0797	0	0	0	0	0	0	0	0	0	0	0	0	0	0	0	0	0	0	0	0	0	0	0	0	0	0	0	0	0	0	0	0	0	0	0	0	0	0	0	0	0	0	0	0	0	0	0	0	0
Otu0915	0	0	0	0	0	0	0	0	0	0	0	0	0	0	0	0	0	0	0	0	0	0	0	0	0	0	0	0	0	0	0	0	0	0	0	0	0	0	0	0	0	0	0	0	0	0	0	0	0
Otu0801	0	0	0	0	0	0	0	0	0	0	0	0	0	0	0	0	0	0	0	0	0	0	0	0	0	0	0	0	0	0	0	0	0	0	0	0	0	0	0	0	0	0	0	0	0	0	0	0	0
Otu0966	0	0	0	0	0	0	0	0	0	0	0	0	0	0	0	0	0	0	0	0	0	0	0	0	0	0	0	0	0	0	0	0	0	0	0	0	0	0	0	0	0	0	0	0	0	0	0	0	0.0196117
Otu0760	0	0	0	0	0	0	0	0	0	0	0	0	0	0	0	0	0	0	0	0	0	0	0	0	0	0	0	0	0	0	0	0	0	0	0	0	0	0	0	0	0	0	0	0	0	0	0	0	0
Otu1095	0	0	0	0	0	0	0	0	0	0	0	0	0	0	0	0	0	0	0	0	0	0	0	0	0	0	0	0	0	0	0	0	0	0	0	0	0	0	0	0	0	0	0	0	0	0	0	0	0
Otu0195	0	0	0.0230362	0	0	0	0	0	0	0	0	0	0	0	0	0	0	0	0	0	0	0	0	0	0	0	0	0	0	0	0	0	0	0	0	0	0	0	0	0	0	0	0	0	0	0	0	0	0
Otu0884	0	0	0	0	0	0	0	0	0	0	0	0	0	0	0	0	0	0	0	0	0	0	0	0	0	0	0	0	0	0	0	0	0	0	0	0	0	0	0	0	0	0	0	0	0	0	0	0	0
Otu0954	0	0	0	0	0	0	0	0	0	0	0	0	0	0	0	0	0	0	0	0	0	0	0	0	0	0	0	0	0	0	0	0	0	0	0	0	0	0	0	0	0	0	0	0	0	0	0	0	0
Otu0710	0	0	0	0	0	0	0	0	0	0	0	0	0	0	0	0	0	0	0	0	0	0	0	0	0	0	0	0	0	0	0	0	0	0	0	0	0	0	0	0	0	0.0258465	0	0	0	0	0	0	0
Otu1050	0	0	0	0	0	0	0	0	0	0	0	0	0	0	0	0	0	0	0	0	0	0	0	0	0	0	0	0	0	0	0	0	0	0	0	0	0	0	0	0	0	0	0	0	0	0	0	0	0
Otu1097	0	0	0	0	0	0	0	0	0	0	0	0	0	0	0	0	0	0	0	0	0	0	0	0	0	0	0	0	0	0	0	0	0	0	0	0	0	0	0	0	0	0	0	0	0	0	0	0	0
Otu0914	0	0	0	0	0	0	0	0	0	0	0	0	0	0	0	0	0	0	0	0	0	0	0	0	0	0	0	0	0	0	0	0	0	0	0	0	0	0	0	0	0	0	0	0	0	0	0	0	0
Otu1047	0	0	0	0	0	0	0	0	0	0	0	0	0	0	0	0	0	0	0	0	0	0	0	0	0	0	0	0	0	0	0	0	0	0	0	0	0	0	0	0	0	0	0	0	0	0	0	0	0
Otu0738	0	0	0	0	0	0	0	0	0	0	0	0	0	0	0	0	0	0	0	0	0	0	0	0	0	0	0	0	0	0	0	0	0	0	0	0	0	0	0	0	0	0	0	0	0	0	0	0	0
Otu0979	0	0	0	0	0	0	0	0	0	0	0	0	0	0	0	0	0	0	0	0	0	0	0	0	0	0	0	0	0	0	0	0	0	0	0	0	0	0	0	0	0	0	0	0	0	0	0	0	0
Otu0998	0	0	0	0	0	0	0	0	0	0	0	0	0	0	0	0	0	0	0	0	0	0	0	0	0	0	0	0	0	0	0	0	0	0	0	0	0	0	0	0	0	0	0	0	0	0	0	0	0
Otu0967	0	0	0	0	0	0	0	0	0	0	0	0	0	0	0	0	0	0	0	0	0	0	0	0	0	0	0	0	0	0	0	0	0	0	0	0	0	0	0	0	0	0	0	0	0	0	0	0	0.0196117
Otu1030	0	0	0	0	0	0	0	0	0	0	0	0	0	0	0	0	0	0	0	0	0	0	0	0	0	0	0	0	0	0	0	0	0	0	0	0	0	0	0	0	0	0	0	0	0	0	0	0	0
Otu1075	0	0	0	0	0	0	0	0	0	0	0	0	0	0	0	0	0	0	0	0	0	0	0	0	0	0	0	0	0	0	0	0	0	0	0	0	0	0	0	0	0	0	0	0	0	0	0	0	0
Otu0905	0	0	0	0	0	0	0	0	0	0	0	0	0	0	0	0	0	0	0	0	0	0	0	0	0	0	0	0	0	0	0	0	0	0	0	0	0	0	0	0	0	0	0	0	0	0	0	0	0
Otu0828	0	0	0	0	0	0	0	0	0	0	0	0	0	0	0	0	0	0	0	0	0	0	0	0	0	0	0	0	0	0	0	0	0	0	0	0	0	0	0	0	0	0	0	0	0	0	0	0	0
Otu0991	0	0	0	0	0	0	0	0	0	0	0	0	0	0	0	0	0	0	0	0	0	0	0	0	0	0	0	0	0	0	0	0	0	0	0	0	0	0	0	0	0	0	0	0	0	0	0	0	0
Otu0554	0	0	0	0	0	0	0	0	0	0	0	0	0	0	0	0	0	0.0292569	0	0	0	0	0	0	0	0	0	0	0	0	0	0	0	0	0	0	0	0	0	0	0	0	0	0	0	0	0	0	0
Otu0903	0	0	0	0	0	0	0	0	0	0	0	0	0	0	0	0	0	0	0	0	0	0	0	0	0	0	0	0	0	0	0	0	0	0	0	0	0	0	0	0	0	0	0	0	0	0	0	0	0
Otu0631	0	0	0	0	0	0	0	0	0	0	0	0	0	0	0	0	0	0	0	0	0	0	0	0.0465766	0	0	0	0	0	0	0	0	0	0	0	0	0	0	0	0	0	0	0	0	0	0	0	0	0
Otu0570	0	0	0	0	0	0	0	0	0	0	0	0	0	0	0	0	0	0.0292569	0	0	0	0	0	0	0	0	0	0	0	0	0	0	0	0	0	0	0	0	0	0	0	0	0	0	0	0	0	0	0
Otu1065	0	0	0	0	0	0	0	0	0	0	0	0	0	0	0	0	0	0	0	0	0	0	0	0	0	0	0	0	0	0	0	0	0	0	0	0	0	0	0	0	0	0	0	0	0	0	0	0	0
Otu0875	0	0	0	0	0	0	0	0	0	0	0	0	0	0	0	0	0	0	0	0	0	0	0	0	0	0	0	0	0	0	0	0	0	0	0	0	0	0	0	0	0	0	0	0	0	0	0	0	0
Otu1011	0	0	0	0	0	0	0	0	0	0	0	0	0	0	0	0	0	0	0	0	0	0	0	0	0	0	0	0	0	0	0	0	0	0	0	0	0	0	0	0	0	0	0	0	0	0	0	0	0
Otu0880	0	0	0	0	0	0	0	0	0	0	0	0	0	0	0	0	0	0	0	0	0	0	0	0	0	0	0	0	0	0	0	0	0	0	0	0	0	0	0	0	0	0	0	0	0	0	0	0	0
Otu1080	0	0	0	0	0	0	0	0	0	0	0	0	0	0	0	0	0	0	0	0	0	0	0	0	0	0	0	0	0	0	0	0	0	0	0	0	0	0	0	0	0	0	0	0	0	0	0	0	0
Otu0502	0	0	0	0	0	0	0	0	0	0	0	0	0	0	0.143266	0	0	0	0	0	0	0	0	0	0	0	0	0	0	0	0	0	0	0	0	0	0	0	0	0	0	0	0	0	0	0	0	0	0
Otu0804	0	0	0	0	0	0	0	0	0	0	0	0	0	0	0	0	0	0	0	0	0	0	0	0	0	0	0	0	0	0	0	0	0	0	0	0	0	0	0	0	0	0	0	0	0	0	0	0	0
Otu0952	0	0	0	0	0	0	0	0	0	0	0	0	0	0	0	0	0	0	0	0	0	0	0	0	0	0	0	0	0	0	0	0	0	0	0	0	0	0	0	0	0	0	0	0	0	0	0	0	0
Otu1028	0	0	0	0	0	0	0	0	0	0	0	0	0	0	0	0	0	0	0	0	0	0	0	0	0	0	0	0	0	0	0	0	0	0	0	0	0	0	0	0	0	0	0	0	0	0	0	0	0
Otu0996	0	0	0	0	0	0	0	0	0	0	0	0	0	0	0	0	0	0	0	0	0	0	0	0	0	0	0	0	0	0	0	0	0	0	0	0	0	0	0	0	0	0	0	0	0	0	0	0	0
Otu1026	0	0	0	0	0	0	0	0	0	0	0	0	0	0	0	0	0	0	0	0	0	0	0	0	0	0	0	0	0	0	0	0	0	0	0	0	0	0	0	0	0	0	0	0	0	0	0	0	0
Otu1008	0	0	0	0	0	0	0	0	0	0	0	0	0	0	0	0	0	0	0	0	0	0	0	0	0	0	0	0	0	0	0	0	0	0	0	0	0	0	0	0	0	0	0	0	0	0	0	0	0
Otu1072	0	0	0	0	0	0	0	0	0	0	0	0	0	0	0	0	0	0	0	0	0	0	0	0	0	0	0	0	0	0	0	0	0	0	0	0	0	0	0	0	0	0	0	0	0	0	0	0	0
Otu1055	0	0	0	0	0	0	0	0	0	0	0	0	0	0	0	0	0	0	0	0	0	0	0	0	0	0	0	0	0	0	0	0	0	0	0	0	0	0	0	0	0	0	0	0	0	0	0	0	0
Otu0798	0	0	0	0	0	0	0	0	0	0	0	0	0	0	0	0	0	0	0	0	0	0	0	0	0	0	0	0	0	0	0	0	0	0	0	0	0	0	0	0	0	0	0	0	0	0	0	0	0
Otu0413	0	0	0	0	0	0	0	0	0.0288684	0	0	0	0	0	0	0	0	0	0	0	0	0	0	0	0	0	0	0	0	0	0	0	0	0	0	0	0	0	0	0	0	0	0	0	0	0	0	0	0
Otu0257	0	0	0	0.0271887	0	0	0	0	0	0	0	0	0	0	0	0	0	0	0	0	0	0	0	0	0	0	0	0	0	0	0	0	0	0	0	0	0	0	0	0	0	0	0	0	0	0	0	0	0
Otu1059	0	0	0	0	0	0	0	0	0	0	0	0	0	0	0	0	0	0	0	0	0	0	0	0	0	0	0	0	0	0	0	0	0	0	0	0	0	0	0	0	0	0	0	0	0	0	0	0	0
Otu1074	0	0	0	0	0	0	0	0	0	0	0	0	0	0	0	0	0	0	0	0	0	0	0	0	0	0	0	0	0	0	0	0	0	0	0	0	0	0	0	0	0	0	0	0	0	0	0	0	0
Otu0713	0	0	0	0	0	0	0	0	0	0	0	0	0	0	0	0	0	0	0	0	0	0	0	0	0	0	0	0	0	0	0	0	0	0	0	0	0	0	0	0	0	0	0.0453104	0	0	0	0	0	0
Otu0736	0	0	0	0	0	0	0	0	0	0	0	0	0	0	0	0	0	0	0	0	0	0	0	0	0	0	0	0	0	0	0	0	0	0	0	0	0	0	0	0	0	0	0	0	0	0	0	0	0
Otu0670	0	0	0	0	0	0	0	0	0	0	0	0	0	0	0	0	0	0	0	0	0	0	0	0	0	0	0	0	0	0	0	0	0	0.0422297	0	0	0	0	0	0	0	0	0	0	0	0	0	0	0
Otu0968	0	0	0	0	0	0	0	0	0	0	0	0	0	0	0	0	0	0	0	0	0	0	0	0	0	0	0	0	0	0	0	0	0	0	0	0	0	0	0	0	0	0	0	0	0	0	0	0	0.0196117
Otu0709	0	0	0	0	0	0	0	0	0	0	0	0	0	0	0	0	0	0	0	0	0	0	0	0	0	0	0	0	0	0	0	0	0	0	0	0	0	0	0	0	0.0791139	0	0	0	0	0	0	0	0
Otu0928	0	0	0	0	0	0	0	0	0	0	0	0	0	0	0	0	0	0	0	0	0	0	0	0	0	0	0	0	0	0	0	0	0	0	0	0	0	0	0	0	0	0	0	0	0	0	0	0	0
Otu0762	0	0	0	0	0	0	0	0	0	0	0	0	0	0	0	0	0	0	0	0	0	0	0	0	0	0	0	0	0	0	0	0	0	0	0	0	0	0	0	0	0	0	0	0	0	0	0	0	0
Otu0993	0	0	0	0	0	0	0	0	0	0	0	0	0	0	0	0	0	0	0	0	0	0	0	0	0	0	0	0	0	0	0	0	0	0	0	0	0	0	0	0	0	0	0	0	0	0	0	0	0
Otu0720	0	0	0	0	0	0	0	0	0	0	0	0	0	0	0	0	0	0	0	0	0	0	0	0	0	0	0	0	0	0	0	0	0	0	0	0	0	0	0	0	0	0	0	0	0.0234852	0	0	0	0
Otu0878	0	0	0	0	0	0	0	0	0	0	0	0	0	0	0	0	0	0	0	0	0	0	0	0	0	0	0	0	0	0	0	0	0	0	0	0	0	0	0	0	0	0	0	0	0	0	0	0	0
Otu1034	0	0	0	0	0	0	0	0	0	0	0	0	0	0	0	0	0	0	0	0	0	0	0	0	0	0	0	0	0	0	0	0	0	0	0	0	0	0	0	0	0	0	0	0	0	0	0	0	0
Otu0816	0	0	0	0	0	0	0	0	0	0	0	0	0	0	0	0	0	0	0	0	0	0	0	0	0	0	0	0	0	0	0	0	0	0	0	0	0	0	0	0	0	0	0	0	0	0	0	0	0
Otu1063	0	0	0	0	0	0	0	0	0	0	0	0	0	0	0	0	0	0	0	0	0	0	0	0	0	0	0	0	0	0	0	0	0	0	0	0	0	0	0	0	0	0	0	0	0	0	0	0	0
Otu1003	0	0	0	0	0	0	0	0	0	0	0	0	0	0	0	0	0	0	0	0	0	0	0	0	0	0	0	0	0	0	0	0	0	0	0	0	0	0	0	0	0	0	0	0	0	0	0	0	0
Otu1098	0	0	0	0	0	0	0	0	0	0	0	0	0	0	0	0	0	0	0	0	0	0	0	0	0	0	0	0	0	0	0	0	0	0	0	0	0	0	0	0	0	0	0	0	0	0	0	0	0
Otu1103	0	0	0	0	0	0	0	0	0	0	0	0	0	0	0	0	0	0	0	0	0	0	0	0	0	0	0	0	0	0	0	0	0	0	0	0	0	0	0	0	0	0	0	0	0	0	0	0	0
Otu0424	0	0	0	0	0	0	0	0	0	0.031746	0	0	0	0	0	0	0	0	0	0	0	0	0	0	0	0	0	0	0	0	0	0	0	0	0	0	0	0	0	0	0	0	0	0	0	0	0	0	0
Otu0803	0	0	0	0	0	0	0	0	0	0	0	0	0	0	0	0	0	0	0	0	0	0	0	0	0	0	0	0	0	0	0	0	0	0	0	0	0	0	0	0	0	0	0	0	0	0	0	0	0
Otu1073	0	0	0	0	0	0	0	0	0	0	0	0	0	0	0	0	0	0	0	0	0	0	0	0	0	0	0	0	0	0	0	0	0	0	0	0	0	0	0	0	0	0	0	0	0	0	0	0	0
Otu0799	0	0	0	0	0	0	0	0	0	0	0	0	0	0	0	0	0	0	0	0	0	0	0	0	0	0	0	0	0	0	0	0	0	0	0	0	0	0	0	0	0	0	0	0	0	0	0	0	0
Otu0443	0	0	0	0	0	0	0	0	0	0	0.0370233	0	0	0	0	0	0	0	0	0	0	0	0	0	0	0	0	0	0	0	0	0	0	0	0	0	0	0	0	0	0	0	0	0	0	0	0	0	0
Otu0742	0	0	0	0	0	0	0	0	0	0	0	0	0	0	0	0	0	0	0	0	0	0	0	0	0	0	0	0	0	0	0	0	0	0	0	0	0	0	0	0	0	0	0	0	0	0	0	0	0
Otu1040	0	0	0	0	0	0	0	0	0	0	0	0	0	0	0	0	0	0	0	0	0	0	0	0	0	0	0	0	0	0	0	0	0	0	0	0	0	0	0	0	0	0	0	0	0	0	0	0	0
Otu1106	0	0	0	0	0	0	0	0	0	0	0	0	0	0	0	0	0	0	0	0	0	0	0	0	0	0	0	0	0	0	0	0	0	0	0	0	0	0	0	0	0	0	0	0	0	0	0	0	0
Otu0887	0	0	0	0	0	0	0	0	0	0	0	0	0	0	0	0	0	0	0	0	0	0	0	0	0	0	0	0	0	0	0	0	0	0	0	0	0	0	0	0	0	0	0	0	0	0	0	0	0
Otu0978	0	0	0	0	0	0	0	0	0	0	0	0	0	0	0	0	0	0	0	0	0	0	0	0	0	0	0	0	0	0	0	0	0	0	0	0	0	0	0	0	0	0	0	0	0	0	0	0	0
Otu1012	0	0	0	0	0	0	0	0	0	0	0	0	0	0	0	0	0	0	0	0	0	0	0	0	0	0	0	0	0	0	0	0	0	0	0	0	0	0	0	0	0	0	0	0	0	0	0	0	0
Otu1086	0	0	0	0	0	0	0	0	0	0	0	0	0	0	0	0	0	0	0	0	0	0	0	0	0	0	0	0	0	0	0	0	0	0	0	0	0	0	0	0	0	0	0	0	0	0	0	0	0
Otu0664	0	0	0	0	0	0	0	0	0	0	0	0	0	0	0	0	0	0	0	0	0	0	0	0	0	0	0	0	0	0	0	0.0558659	0	0	0	0	0	0	0	0	0	0	0	0	0	0	0	0	0
Otu1051	0	0	0	0	0	0	0	0	0	0	0	0	0	0	0	0	0	0	0	0	0	0	0	0	0	0	0	0	0	0	0	0	0	0	0	0	0	0	0	0	0	0	0	0	0	0	0	0	0
Otu0771	0	0	0	0	0	0	0	0	0	0	0	0	0	0	0	0	0	0	0	0	0	0	0	0	0	0	0	0	0	0	0	0	0	0	0	0	0	0	0	0	0	0	0	0	0	0	0	0	0
Otu1021	0	0	0	0	0	0	0	0	0	0	0	0	0	0	0	0	0	0	0	0	0	0	0	0	0	0	0	0	0	0	0	0	0	0	0	0	0	0	0	0	0	0	0	0	0	0	0	0	0
Otu1052	0	0	0	0	0	0	0	0	0	0	0	0	0	0	0	0	0	0	0	0	0	0	0	0	0	0	0	0	0	0	0	0	0	0	0	0	0	0	0	0	0	0	0	0	0	0	0	0	0
Otu0279	0	0	0	0	0.0351494	0	0	0	0	0	0	0	0	0	0	0	0	0	0	0	0	0	0	0	0	0	0	0	0	0	0	0	0	0	0	0	0	0	0	0	0	0	0	0	0	0	0	0	0
Otu1042	0	0	0	0	0	0	0	0	0	0	0	0	0	0	0	0	0	0	0	0	0	0	0	0	0	0	0	0	0	0	0	0	0	0	0	0	0	0	0	0	0	0	0	0	0	0	0	0	0
Otu0751	0	0	0	0	0	0	0	0	0	0	0	0	0	0	0	0	0	0	0	0	0	0	0	0	0	0	0	0	0	0	0	0	0	0	0	0	0	0	0	0	0	0	0	0	0	0	0	0	0
Otu0895	0	0	0	0	0	0	0	0	0	0	0	0	0	0	0	0	0	0	0	0	0	0	0	0	0	0	0	0	0	0	0	0	0	0	0	0	0	0	0	0	0	0	0	0	0	0	0	0	0
Otu1044	0	0	0	0	0	0	0	0	0	0	0	0	0	0	0	0	0	0	0	0	0	0	0	0	0	0	0	0	0	0	0	0	0	0	0	0	0	0	0	0	0	0	0	0	0	0	0	0	0
Otu1029	0	0	0	0	0	0	0	0	0	0	0	0	0	0	0	0	0	0	0	0	0	0	0	0	0	0	0	0	0	0	0	0	0	0	0	0	0	0	0	0	0	0	0	0	0	0	0	0	0
Otu1093	0	0	0	0	0	0	0	0	0	0	0	0	0	0	0	0	0	0	0	0	0	0	0	0	0	0	0	0	0	0	0	0	0	0	0	0	0	0	0	0	0	0	0	0	0	0	0	0	0
Otu1062	0	0	0	0	0	0	0	0	0	0	0	0	0	0	0	0	0	0	0	0	0	0	0	0	0	0	0	0	0	0	0	0	0	0	0	0	0	0	0	0	0	0	0	0	0	0	0	0	0
Otu1082	0	0	0	0	0	0	0	0	0	0	0	0	0	0	0	0	0	0	0	0	0	0	0	0	0	0	0	0	0	0	0	0	0	0	0	0	0	0	0	0	0	0	0	0	0	0	0	0	0
Otu0796	0	0	0	0	0	0	0	0	0	0	0	0	0	0	0	0	0	0	0	0	0	0	0	0	0	0	0	0	0	0	0	0	0	0	0	0	0	0	0	0	0	0	0	0	0	0	0	0	0
Otu0974	0	0	0	0	0	0	0	0	0	0	0	0	0	0	0	0	0	0	0	0	0	0	0	0	0	0	0	0	0	0	0	0	0	0	0	0	0	0	0	0	0	0	0	0	0	0	0	0	0.0196117
Otu0949	0	0	0	0	0	0	0	0	0	0	0	0	0	0	0	0	0	0	0	0	0	0	0	0	0	0	0	0	0	0	0	0	0	0	0	0	0	0	0	0	0	0	0	0	0	0	0	0	0
Otu0975	0	0	0	0	0	0	0	0	0	0	0	0	0	0	0	0	0	0	0	0	0	0	0	0	0	0	0	0	0	0	0	0	0	0	0	0	0	0	0	0	0	0	0	0	0	0	0	0	0.0196117
Otu0795	0	0	0	0	0	0	0	0	0	0	0	0	0	0	0	0	0	0	0	0	0	0	0	0	0	0	0	0	0	0	0	0	0	0	0	0	0	0	0	0	0	0	0	0	0	0	0	0	0
Otu0730	0	0	0	0	0	0	0	0	0	0	0	0	0	0	0	0	0	0	0	0	0	0	0	0	0	0	0	0	0	0	0	0	0	0	0	0	0	0	0	0	0	0	0	0	0	0	0	0.0376364	0
Otu0933	0	0	0	0	0	0	0	0	0	0	0	0	0	0	0	0	0	0	0	0	0	0	0	0	0	0	0	0	0	0	0	0	0	0	0	0	0	0	0	0	0	0	0	0	0	0	0	0	0
Otu0927	0	0	0	0	0	0	0	0	0	0	0	0	0	0	0	0	0	0	0	0	0	0	0	0	0	0	0	0	0	0	0	0	0	0	0	0	0	0	0	0	0	0	0	0	0	0	0	0	0
Otu0426	0	0	0	0	0	0	0	0	0	0.031746	0	0	0	0	0	0	0	0	0	0	0	0	0	0	0	0	0	0	0	0	0	0	0	0	0	0	0	0	0	0	0	0	0	0	0	0	0	0	0
Otu0302	0	0	0	0	0	0.0164474	0	0	0	0	0	0	0	0	0	0	0	0	0	0	0	0	0	0	0	0	0	0	0	0	0	0	0	0	0	0	0	0	0	0	0	0	0	0	0	0	0	0	0
Otu1023	0	0	0	0	0	0	0	0	0	0	0	0	0	0	0	0	0	0	0	0	0	0	0	0	0	0	0	0	0	0	0	0	0	0	0	0	0	0	0	0	0	0	0	0	0	0	0	0	0
Otu1092	0	0	0	0	0	0	0	0	0	0	0	0	0	0	0	0	0	0	0	0	0	0	0	0	0	0	0	0	0	0	0	0	0	0	0	0	0	0	0	0	0	0	0	0	0	0	0	0	0
Otu1107	0	0	0	0	0	0	0	0	0	0	0	0	0	0	0	0	0	0	0	0	0	0	0	0	0	0	0	0	0	0	0	0	0	0	0	0	0	0	0	0	0	0	0	0	0	0	0	0	0
Otu0995	0	0	0	0	0	0	0	0	0	0	0	0	0	0	0	0	0	0	0	0	0	0	0	0	0	0	0	0	0	0	0	0	0	0	0	0	0	0	0	0	0	0	0	0	0	0	0	0	0
Otu0281	0	0	0	0	0.0351494	0	0	0	0	0	0	0	0	0	0	0	0	0	0	0	0	0	0	0	0	0	0	0	0	0	0	0	0	0	0	0	0	0	0	0	0	0	0	0	0	0	0	0	0
Otu0639	0	0	0	0	0	0	0	0	0	0	0	0	0	0	0	0	0	0	0	0	0	0	0	0	0	0	0	0.036483	0	0	0	0	0	0	0	0	0	0	0	0	0	0	0	0	0	0	0	0	0
Otu0278	0	0	0	0	0.0351494	0	0	0	0	0	0	0	0	0	0	0	0	0	0	0	0	0	0	0	0	0	0	0	0	0	0	0	0	0	0	0	0	0	0	0	0	0	0	0	0	0	0	0	0
Otu0515	0	0	0	0	0	0	0	0	0	0	0	0	0	0	0	0.0415973	0	0	0	0	0	0	0	0	0	0	0	0	0	0	0	0	0	0	0	0	0	0	0	0	0	0	0	0	0	0	0	0	0
Otu0901	0	0	0	0	0	0	0	0	0	0	0	0	0	0	0	0	0	0	0	0	0	0	0	0	0	0	0	0	0	0	0	0	0	0	0	0	0	0	0	0	0	0	0	0	0	0	0	0	0
Otu1033	0	0	0	0	0	0	0	0	0	0	0	0	0	0	0	0	0	0	0	0	0	0	0	0	0	0	0	0	0	0	0	0	0	0	0	0	0	0	0	0	0	0	0	0	0	0	0	0	0
Otu0254	0	0	0	0.0271887	0	0	0	0	0	0	0	0	0	0	0	0	0	0	0	0	0	0	0	0	0	0	0	0	0	0	0	0	0	0	0	0	0	0	0	0	0	0	0	0	0	0	0	0	0
Otu0929	0	0	0	0	0	0	0	0	0	0	0	0	0	0	0	0	0	0	0	0	0	0	0	0	0	0	0	0	0	0	0	0	0	0	0	0	0	0	0	0	0	0	0	0	0	0	0	0	0
Otu1027	0	0	0	0	0	0	0	0	0	0	0	0	0	0	0	0	0	0	0	0	0	0	0	0	0	0	0	0	0	0	0	0	0	0	0	0	0	0	0	0	0	0	0	0	0	0	0	0	0
Otu0539	0	0	0	0	0	0	0	0	0	0	0	0	0	0	0	0	0.0367647	0	0	0	0	0	0	0	0	0	0	0	0	0	0	0	0	0	0	0	0	0	0	0	0	0	0	0	0	0	0	0	0
Otu1087	0	0	0	0	0	0	0	0	0	0	0	0	0	0	0	0	0	0	0	0	0	0	0	0	0	0	0	0	0	0	0	0	0	0	0	0	0	0	0	0	0	0	0	0	0	0	0	0	0
Otu0739	0	0	0	0	0	0	0	0	0	0	0	0	0	0	0	0	0	0	0	0	0	0	0	0	0	0	0	0	0	0	0	0	0	0	0	0	0	0	0	0	0	0	0	0	0	0	0	0	0
Otu0733	0	0	0	0	0	0	0	0	0	0	0	0	0	0	0	0	0	0	0	0	0	0	0	0	0	0	0	0	0	0	0	0	0	0	0	0	0	0	0	0	0	0	0	0	0	0	0	0.0376364	0
Otu0741	0	0	0	0	0	0	0	0	0	0	0	0	0	0	0	0	0	0	0	0	0	0	0	0	0	0	0	0	0	0	0	0	0	0	0	0	0	0	0	0	0	0	0	0	0	0	0	0	0
Otu0807	0	0	0	0	0	0	0	0	0	0	0	0	0	0	0	0	0	0	0	0	0	0	0	0	0	0	0	0	0	0	0	0	0	0	0	0	0	0	0	0	0	0	0	0	0	0	0	0	0
Otu0708	0	0	0	0	0	0	0	0	0	0	0	0	0	0	0	0	0	0	0	0	0	0	0	0	0	0	0	0	0	0	0	0	0	0	0	0	0	0	0	0	0.0791139	0	0	0	0	0	0	0	0
Otu0977	0	0	0	0	0	0	0	0	0	0	0	0	0	0	0	0	0	0	0	0	0	0	0	0	0	0	0	0	0	0	0	0	0	0	0	0	0	0	0	0	0	0	0	0	0	0	0	0	0
Otu0930	0	0	0	0	0	0	0	0	0	0	0	0	0	0	0	0	0	0	0	0	0	0	0	0	0	0	0	0	0	0	0	0	0	0	0	0	0	0	0	0	0	0	0	0	0	0	0	0	0
Otu0820	0	0	0	0	0	0	0	0	0	0	0	0	0	0	0	0	0	0	0	0	0	0	0	0	0	0	0	0	0	0	0	0	0	0	0	0	0	0	0	0	0	0	0	0	0	0	0	0	0
Otu0857	0	0	0	0	0	0	0	0	0	0	0	0	0	0	0	0	0	0	0	0	0	0	0	0	0	0	0	0	0	0	0	0	0	0	0	0	0	0	0	0	0	0	0	0	0	0	0	0	0
Otu0653	0	0	0	0	0	0	0	0	0	0	0	0	0	0	0	0	0	0	0	0	0	0	0	0	0	0	0	0	0.0325521	0	0	0	0	0	0	0	0	0	0	0	0	0	0	0	0	0	0	0	0
Otu1090	0	0	0	0	0	0	0	0	0	0	0	0	0	0	0	0	0	0	0	0	0	0	0	0	0	0	0	0	0	0	0	0	0	0	0	0	0	0	0	0	0	0	0	0	0	0	0	0	0
Otu1091	0	0	0	0	0	0	0	0	0	0	0	0	0	0	0	0	0	0	0	0	0	0	0	0	0	0	0	0	0	0	0	0	0	0	0	0	0	0	0	0	0	0	0	0	0	0	0	0	0
Otu1081	0	0	0	0	0	0	0	0	0	0	0	0	0	0	0	0	0	0	0	0	0	0	0	0	0	0	0	0	0	0	0	0	0	0	0	0	0	0	0	0	0	0	0	0	0	0	0	0	0
Otu0276	0	0	0	0	0.0351494	0	0	0	0	0	0	0	0	0	0	0	0	0	0	0	0	0	0	0	0	0	0	0	0	0	0	0	0	0	0	0	0	0	0	0	0	0	0	0	0	0	0	0	0
Otu0775	0	0	0	0	0	0	0	0	0	0	0	0	0	0	0	0	0	0	0	0	0	0	0	0	0	0	0	0	0	0	0	0	0	0	0	0	0	0	0	0	0	0	0	0	0	0	0	0	0
Otu1058	0	0	0	0	0	0	0	0	0	0	0	0	0	0	0	0	0	0	0	0	0	0	0	0	0	0	0	0	0	0	0	0	0	0	0	0	0	0	0	0	0	0	0	0	0	0	0	0	0
Otu0672	0	0	0	0	0	0	0	0	0	0	0	0	0	0	0	0	0	0	0	0	0	0	0	0	0	0	0	0	0	0	0	0	0	0.0422297	0	0	0	0	0	0	0	0	0	0	0	0	0	0	0
Otu1067	0	0	0	0	0	0	0	0	0	0	0	0	0	0	0	0	0	0	0	0	0	0	0	0	0	0	0	0	0	0	0	0	0	0	0	0	0	0	0	0	0	0	0	0	0	0	0	0	0
Otu1066	0	0	0	0	0	0	0	0	0	0	0	0	0	0	0	0	0	0	0	0	0	0	0	0	0	0	0	0	0	0	0	0	0	0	0	0	0	0	0	0	0	0	0	0	0	0	0	0	0
Otu0861	0	0	0	0	0	0	0	0	0	0	0	0	0	0	0	0	0	0	0	0	0	0	0	0	0	0	0	0	0	0	0	0	0	0	0	0	0	0	0	0	0	0	0	0	0	0	0	0	0
Otu0923	0	0	0	0	0	0	0	0	0	0	0	0	0	0	0	0	0	0	0	0	0	0	0	0	0	0	0	0	0	0	0	0	0	0	0	0	0	0	0	0	0	0	0	0	0	0	0	0	0
Otu1017	0	0	0	0	0	0	0	0	0	0	0	0	0	0	0	0	0	0	0	0	0	0	0	0	0	0	0	0	0	0	0	0	0	0	0	0	0	0	0	0	0	0	0	0	0	0	0	0	0
Otu0721	0	0	0	0	0	0	0	0	0	0	0	0	0	0	0	0	0	0	0	0	0	0	0	0	0	0	0	0	0	0	0	0	0	0	0	0	0	0	0	0	0	0	0	0	0.0234852	0	0	0	0
Otu0809	0	0	0	0	0	0	0	0	0	0	0	0	0	0	0	0	0	0	0	0	0	0	0	0	0	0	0	0	0	0	0	0	0	0	0	0	0	0	0	0	0	0	0	0	0	0	0	0	0
Otu0936	0	0	0	0	0	0	0	0	0	0	0	0	0	0	0	0	0	0	0	0	0	0	0	0	0	0	0	0	0	0	0	0	0	0	0	0	0	0	0	0	0	0	0	0	0	0	0	0	0
Otu0445	0	0	0	0	0	0	0	0	0	0	0.0370233	0	0	0	0	0	0	0	0	0	0	0	0	0	0	0	0	0	0	0	0	0	0	0	0	0	0	0	0	0	0	0	0	0	0	0	0	0	0
Otu0889	0	0	0	0	0	0	0	0	0	0	0	0	0	0	0	0	0	0	0	0	0	0	0	0	0	0	0	0	0	0	0	0	0	0	0	0	0	0	0	0	0	0	0	0	0	0	0	0	0
Otu1077	0	0	0	0	0	0	0	0	0	0	0	0	0	0	0	0	0	0	0	0	0	0	0	0	0	0	0	0	0	0	0	0	0	0	0	0	0	0	0	0	0	0	0	0	0	0	0	0	0
Otu0606	0	0	0	0	0	0	0	0	0	0	0	0	0	0	0	0	0	0	0	0	0.0327547	0	0	0	0	0	0	0	0	0	0	0	0	0	0	0	0	0	0	0	0	0	0	0	0	0	0	0	0
Otu1094	0	0	0	0	0	0	0	0	0	0	0	0	0	0	0	0	0	0	0	0	0	0	0	0	0	0	0	0	0	0	0	0	0	0	0	0	0	0	0	0	0	0	0	0	0	0	0	0	0
Otu0817	0	0	0	0	0	0	0	0	0	0	0	0	0	0	0	0	0	0	0	0	0	0	0	0	0	0	0	0	0	0	0	0	0	0	0	0	0	0	0	0	0	0	0	0	0	0	0	0	0
Otu0770	0	0	0	0	0	0	0	0	0	0	0	0	0	0	0	0	0	0	0	0	0	0	0	0	0	0	0	0	0	0	0	0	0	0	0	0	0	0	0	0	0	0	0	0	0	0	0	0	0
Otu0870	0	0	0	0	0	0	0	0	0	0	0	0	0	0	0	0	0	0	0	0	0	0	0	0	0	0	0	0	0	0	0	0	0	0	0	0	0	0	0	0	0	0	0	0	0	0	0	0	0
Otu0698	0	0	0	0	0	0	0	0	0	0	0	0	0	0	0	0	0	0	0	0	0	0	0	0	0	0	0	0	0	0	0	0	0	0	0	0	0	0	0	0.0211551	0	0	0	0	0	0	0	0	0
Otu0898	0	0	0	0	0	0	0	0	0	0	0	0	0	0	0	0	0	0	0	0	0	0	0	0	0	0	0	0	0	0	0	0	0	0	0	0	0	0	0	0	0	0	0	0	0	0	0	0	0
Otu1031	0	0	0	0	0	0	0	0	0	0	0	0	0	0	0	0	0	0	0	0	0	0	0	0	0	0	0	0	0	0	0	0	0	0	0	0	0	0	0	0	0	0	0	0	0	0	0	0	0
Otu1101	0	0	0	0	0	0	0	0	0	0	0	0	0	0	0	0	0	0	0	0	0	0	0	0	0	0	0	0	0	0	0	0	0	0	0	0	0	0	0	0	0	0	0	0	0	0	0	0	0
Otu1078	0	0	0	0	0	0	0	0	0	0	0	0	0	0	0	0	0	0	0	0	0	0	0	0	0	0	0	0	0	0	0	0	0	0	0	0	0	0	0	0	0	0	0	0	0	0	0	0	0
Otu1014	0	0	0	0	0	0	0	0	0	0	0	0	0	0	0	0	0	0	0	0	0	0	0	0	0	0	0	0	0	0	0	0	0	0	0	0	0	0	0	0	0	0	0	0	0	0	0	0	0
Otu0970	0	0	0	0	0	0	0	0	0	0	0	0	0	0	0	0	0	0	0	0	0	0	0	0	0	0	0	0	0	0	0	0	0	0	0	0	0	0	0	0	0	0	0	0	0	0	0	0	0.0196117
Otu0899	0	0	0	0	0	0	0	0	0	0	0	0	0	0	0	0	0	0	0	0	0	0	0	0	0	0	0	0	0	0	0	0	0	0	0	0	0	0	0	0	0	0	0	0	0	0	0	0	0
Total Seqs.	2230	943	4341	3678	2845	6080	600	4527	3464	3150	2701	3451	1816	4952	698	2404	2720	3418	2295	3806	3053	904	2368	2147	5	887	1706	2741	3072	2157	1546	1790	12	2368	1794	2102	2376	1164	2046	4727	1264	3869	2207	3451	4258	2847	3022	2657	5099
Total %	100	100	100	100	100	100	100	100	100	100	100	100	100	100	100	100	100	100	100	100	100	100	100	100	100	100	100	100	100	100	100	100	100	100	100	100	100	100	100	100	100	100	100	100	100	100	100	100	100
[truncated: 92 more columns]
